# Supplementary material for: Limited Variation in Bacterial Communities of Scaphoideus titanus (Hemiptera: Cicadellidae) Across European Populations and Different Life Stages
Source: Insects. 2024 Oct 23;15(11):830. doi: 10.3390/insects15110830 (PMC11595099; doi:10.3390/insects15110830)
Supplement: Supplementary file 1 [file insects-15-00830-s001.zip]

Archive with 3 entries (3 files):
- Table S1.xlsx
- TableS2.xlsx
- TableS3.xlsx
