# Supplementary material for: Limited Variation in Bacterial Communities of Scaphoideus titanus (Hemiptera: Cicadellidae) Across European Populations and Different Life Stages
Source: Insects. 2024 Oct 23;15(11):830. doi: 10.3390/insects15110830 (PMC11595099; doi:10.3390/insects15110830)
Supplement: Supplementary file 1 [file insects-15-00830-s001.zip › TableS2.xlsx]

## Sheet: ASV_france
		Stage
		Female	Female	Male	Male	Male	Male	Male	Male	nymphs
ASV		Fr1_1	Fr1_2	Fr1_3	Fr1_4	Fr1_5	Fr1_6	Fr1_7	Fr1_8	Fr1_9	Fr1_10	Fr1_11	Fr1_12	Fr1_13	LCA_simplified	Domain	Class	Order	Genus
ASV1	295957	24507	17021	19343	19595	22018	4125	17695	20117	10275	41818	35238	29015	35190	Bacteria	Bacteroidota	Bacteroidia	Cytophagales	Candidatus_Cardinium
ASV2	298385	24602	21124	31619	28675	30064	34978	24638	31822	22172	7815	14864	13790	12222	Bacteria	Bacteroidota	Bacteroidia	Flavobacteriales	Candidatus_Sulcia
ASV3	10290	1005	250	1050	313	139	1221	5703	562	0	0	0	47	0	Bacteria	Proteobacteria	Gammaproteobacteria	Pseudomonadales	Pseudomonas
ASV4	5094	549	391	443	510	372	723	526	305	92	183	392	525	83	Bacteria	Proteobacteria	Gammaproteobacteria	Enterobacterales	Unassigned Enterobacteriaceae
ASV5	5206	261	743	92	568	117	243	140	66	2348	152	178	195	103	Bacteria	Firmicutes	Clostridia	Clostridiales	Clostridium_sensu_stricto_1
ASV6	4724	269	359	334	225	349	708	561	583	150	156	501	188	341	Bacteria	Bacteroidota	Bacteroidia	Bacteroidales	Bacteroides
ASV7	4168	98	0	427	85	50	434	2915	159	0	0	0	0	0	Bacteria	Proteobacteria	Gammaproteobacteria	Pseudomonadales	Pseudomonas
ASV8	3789	84	428	74	285	17	57	139	0	1982	219	113	0	391	Bacteria	Proteobacteria	Gammaproteobacteria	Pseudomonadales	Unassigned Pseudomonadaceae
ASV10	2814	108	266	248	300	269	368	312	176	232	356	0	56	123	Bacteria	Cyanobacteria	Alphaproteobacteria	Rickettsiales	Wolbachia
ASV11	2311	58	103	136	208	217	501	125	125	85	115	250	198	190	Bacteria	Firmicutes	Clostridia	Lachnospirales	Agathobacter
ASV12	2217	67	944	20	370	0	182	52	42	445	47	0	48	0	Bacteria	Actinobacteriota	Actinobacteria	Micrococcales	Unassigned Rhizobiaceae
ASV13	2034	99	127	169	142	176	250	144	121	137	145	179	173	172	Bacteria	Proteobacteria	Alphaproteobacteria	Rhizobiales	Bradyrhizobium
ASV14	1859	142	205	35	157	57	0	0	64	946	0	186	0	67	Bacteria	Proteobacteria	Gammaproteobacteria	Pseudomonadales	Pseudomonas
ASV15	1495	14	15	8	0	0	2	5	5	15	16	1080	56	279	Bacteria	Actinobacteriota	Actinobacteria	Corynebacteriales	Lawsonella
ASV16	1610	164	115	158	146	156	433	91	104	60	37	0	96	50	Bacteria	Firmicutes	Clostridia	Peptostreptococcales-Tissierellales	Romboutsia
ASV17	1433	40	65	35	42	17	102	18	22	67	147	134	93	651	Bacteria	Firmicutes	Bacilli	Staphylococcales	Staphylococcus
ASV18	1170	26	19	20	36	17	76	26	102	59	82	24	144	539	Bacteria	Proteobacteria	Gammaproteobacteria	Pseudomonadales	Enhydrobacter
ASV19	1221	126	145	124	124	96	188	136	62	82	38	26	32	42	Bacteria	Bacteroidota	Bacteroidia	Bacteroidales	Bacteroides
ASV20	1158	103	70	71	61	53	243	25	81	13	84	76	235	43	Bacteria	Firmicutes	Clostridia	Lachnospirales	Anaerostipes
ASV21	1078	137	73	0	141	83	0	0	34	403	113	51	0	43	Bacteria	Myxococcota	Myxococcia	Myxococcales	Unassigned Enterobacteriaceae
ASV22	1010	76	123	87	68	124	184	89	55	68	0	29	67	40	Bacteria	Proteobacteria	Gammaproteobacteria	Enterobacterales	Unassigned Rhizobiaceae
ASV23	950	155	34	84	35	0	51	434	79	0	39	0	39	0	Bacteria	Proteobacteria	Alphaproteobacteria	Rhizobiales	Allorhizobium-Neorhizobium-Pararhizobium-Rhizobium
ASV24	990	102	79	60	90	32	283	47	0	54	65	80	0	98	Bacteria	Cyanobacteria	Cyanobacteriia	Synechococcales	Synechococcus_CC9902
ASV25	957	44	75	110	41	297	37	49	111	0	79	31	49	34	Bacteria	Proteobacteria	Gammaproteobacteria	Piscirickettsiales	Candidatus_Endoecteinascidia
ASV26	863	64	86	155	81	0	188	28	72	35	64	15	59	16	Bacteria	Bacteroidota	Bacteroidia	Bacteroidales	Prevotella
ASV27	856	37	29	10	22	0	0	75	207	168	50	60	0	198	Bacteria	Bacteroidota	Bacteroidia	Bacteroidales	Prevotella
ASV28	863	88	57	104	117	67	194	81	94	46	9	0	6	0	Bacteria	Firmicutes	Clostridia	Oscillospirales	Unassigned Acidaminococcales
ASV29	725	25	74	0	80	71	41	39	67	5	40	96	131	56	Bacteria	Firmicutes	Negativicutes	Acidaminococcales	Phascolarctobacterium
ASV30	701	14	53	100	0	0	201	0	37	15	0	165	0	116	Bacteria	Firmicutes	Clostridia	Lachnospirales	Blautia
ASV31	720	38	20	0	15	71	211	0	85	32	99	83	66	0	Bacteria	Actinobacteriota	Actinobacteria	Bifidobacteriales	Bifidobacterium
ASV32	755	49	35	12	30	0	0	23	0	502	0	0	104	0	Bacteria	Proteobacteria	Gammaproteobacteria	Burkholderiales	Unassigned Corynebacteriales
ASV33	645	13	0	0	11	7	0	18	19	18	46	34	89	390	Bacteria	Actinobacteriota	Actinobacteria	Corynebacteriales	Corynebacterium
ASV34	680	50	65	73	53	62	121	65	84	26	22	0	31	28	Bacteria	Firmicutes	Bacilli	Erysipelotrichales	Catenibacterium
ASV35	668	19	64	36	64	73	138	47	68	13	10	48	26	62	Bacteria	Proteobacteria	Gammaproteobacteria	Enterobacterales	Escherichia-Shigella
ASV36	703	0	39	0	12	0	0	28	292	90	74	0	0	168	Bacteria	Fusobacteriota	Fusobacteriia	Fusobacteriales	Fusobacterium
ASV37	657	0	0	0	116	0	0	0	0	338	28	50	45	80	Bacteria	Firmicutes	Clostridia	Clostridiales	Clostridium_sensu_stricto_1
ASV38	669	15	15	24	0	22	0	38	18	428	69	40	0	0	Bacteria	Firmicutes	Clostridia	Lachnospirales	Anaerocolumna
ASV39	624	0	368	23	0	0	73	0	0	94	13	53	0	0	Bacteria	Proteobacteria	Gammaproteobacteria	Burkholderiales	Inhella
ASV40	588	10	50	86	98	44	53	126	27	0	0	18	0	76	Bacteria	Firmicutes	Clostridia	Lachnospirales	Blautia
ASV41	503	75	0	49	0	0	156	0	0	0	128	95	0	0	Bacteria	Cyanobacteria	Cyanobacteriia	Synechococcales	Prochlorococcus_MIT9313
ASV42	535	0	0	0	0	535	0	0	0	0	0	0	0	0	Bacteria	Bacteroidota	Bacteroidia	Flavobacteriales	Candidatus_Sulcia
ASV43	524	86	14	114	0	86	0	31	19	0	0	0	155	19	Bacteria	Actinobacteriota	Actinobacteria	Corynebacteriales	Williamsia
ASV44	513	0	327	27	78	0	0	0	0	81	0	0	0	0	Bacteria	Proteobacteria	Gammaproteobacteria	Pseudomonadales	Pseudomonas
ASV45	462	0	0	0	0	0	0	0	0	285	98	0	0	79	Bacteria	Myxococcota	Myxococcia	Myxococcales	Unassigned Corynebacteriales
ASV46	420	0	22	15	0	46	40	71	0	22	79	0	91	34	Bacteria	Actinobacteriota	Actinobacteria	Corynebacteriales	Williamsia
ASV47	423	0	49	35	25	15	85	51	0	0	0	71	92	0	Bacteria	Firmicutes	Clostridia	Lachnospirales	Dorea
ASV48	404	56	38	65	45	0	140	0	26	0	34	0	0	0	Bacteria	Proteobacteria	Alphaproteobacteria	SAR11_clade	Clade_Ia
ASV49	396	57	0	0	0	0	54	0	0	104	0	57	124	0	Bacteria	Proteobacteria	Alphaproteobacteria	Caulobacterales	Brevundimonas
ASV50	457	0	0	0	0	13	0	11	328	78	0	27	0	0	Bacteria	Proteobacteria	Gammaproteobacteria	Pseudomonadales	Psychrobacter
ASV51	386	0	0	0	13	0	0	98	103	62	0	81	29	0	Bacteria	Campilobacterota	Campylobacteria	Campylobacterales	Halarcobacter
ASV52	440	8	18	0	0	0	82	12	235	58	0	0	0	27	Bacteria	Proteobacteria	Gammaproteobacteria	Pseudomonadales	Acinetobacter
ASV53	366	41	20	39	21	0	0	0	0	109	45	0	91	0	Bacteria	Proteobacteria	Alphaproteobacteria	Rhizobiales	Devosia
ASV54	370	35	29	0	0	33	165	76	0	28	0	0	4	0	Bacteria	Firmicutes	Bacilli	Erysipelotrichales	Holdemanella
ASV55	342	0	0	22	14	8	25	0	17	13	57	14	42	130	Bacteria	Firmicutes	Bacilli	Lactobacillales	Streptococcus
ASV56	372	0	10	0	31	38	0	18	0	234	0	41	0	0	Bacteria	Proteobacteria	Gammaproteobacteria	Xanthomonadales	Tahibacter
ASV57	344	0	0	28	68	20	0	91	52	30	55	0	0	0	Bacteria	Firmicutes	Bacilli	Lactobacillales	Lactobacillus
ASV58	353	0	42	38	23	44	79	64	48	15	0	0	0	0	Bacteria	Firmicutes	Clostridia	Lachnospirales	Blautia
ASV59	354	58	0	0	0	0	0	0	0	248	48	0	0	0	Bacteria	Firmicutes	Clostridia	Clostridiales	Unassigned Pseudomonadaceae
ASV60	352	0	0	0	0	0	0	0	228	76	6	42	0	0	Bacteria	Proteobacteria	Gammaproteobacteria	Pseudomonadales	Psychrobacter
ASV61	304	0	200	0	0	13	0	0	0	60	0	31	0	0	Bacteria	Myxococcota	Myxococcia	Myxococcales	Unassigned Caulobacterales
ASV62	311	96	47	0	39	0	0	0	0	0	0	0	129	0	Bacteria	Proteobacteria	Alphaproteobacteria	Caulobacterales	Brevundimonas
ASV63	314	0	0	0	0	0	0	25	0	142	0	0	57	90	Bacteria	Firmicutes	Clostridia	Clostridiales	Clostridium_sensu_stricto_10
ASV64	308	0	20	51	0	28	0	32	54	25	0	34	64	0	Bacteria	Firmicutes	Clostridia	Lachnospirales	Blautia
ASV65	324	0	142	0	0	10	30	20	0	108	0	0	14	0	Bacteria	Myxococcota	Myxococcia	Myxococcales	Myxococcus
ASV66	321	22	0	105	32	0	114	0	0	21	0	27	0	0	Bacteria	Bacteroidota	Bacteroidia	Bacteroidales	Prevotella
ASV67	292	76	0	20	64	0	85	0	0	0	0	0	47	0	Bacteria	Actinobacteriota	Actinobacteria	Micrococcales	Cellulomonas
ASV68	286	0	0	0	0	286	0	0	0	0	0	0	0	0	Bacteria	Bacteroidota	Bacteroidia	Flavobacteriales	Candidatus_Sulcia
ASV69	285	24	0	31	56	0	0	40	54	0	34	0	46	0	Bacteria	Firmicutes	Clostridia	Oscillospirales	Faecalibacterium
ASV70	313	12	32	0	27	12	0	0	13	217	0	0	0	0	Bacteria	Firmicutes	Bacilli	Paenibacillales	Paenibacillus
ASV71	275	63	11	0	0	66	0	35	6	10	0	0	84	0	Bacteria	Bacteroidota	Bacteroidia	Bacteroidales	Prevotellaceae_UCG-001
ASV72	272	0	209	0	63	0	0	0	0	0	0	0	0	0	Bacteria	Proteobacteria	Gammaproteobacteria	Pseudomonadales	Pseudomonas
ASV73	259	0	0	26	0	34	0	0	0	13	34	0	152	0	Bacteria	Bacteroidota	Bacteroidia	Flavobacteriales	Chryseobacterium
ASV74	274	0	23	11	25	0	0	0	0	138	0	0	48	29	Bacteria	Proteobacteria	Gammaproteobacteria	Burkholderiales	Methylophilaceae
ASV75	253	0	95	0	18	29	0	42	0	34	0	35	0	0	Bacteria	Proteobacteria	Gammaproteobacteria	Pseudomonadales	Pseudomonas
ASV76	272	15	59	0	120	0	0	0	27	51	0	0	0	0	Bacteria	Proteobacteria	Alphaproteobacteria	Rhizobiales	Unassigned Lactobacillaceae
ASV77	245	15	36	0	0	49	60	0	0	0	31	40	0	14	Bacteria	Firmicutes	Bacilli	Lactobacillales	Enterococcus
ASV78	263	13	9	0	0	0	57	33	48	0	14	0	8	81	Bacteria	Proteobacteria	Alphaproteobacteria	Rhodobacterales	Paracoccus
ASV79	230	0	0	0	0	0	0	67	0	0	105	0	0	58	Bacteria	Bacteroidota	Bacteroidia	Bacteroidales	Bacteroides
ASV80	250	0	0	0	0	0	0	0	0	0	0	0	250	0	Bacteria	Actinobacteriota	Actinobacteria	Micrococcales	Unassigned Burkholderiaceae
ASV81	271	0	8	0	0	21	0	12	0	188	29	0	0	13	Bacteria	Proteobacteria	Gammaproteobacteria	Burkholderiales	Unassigned Burkholderiaceae
ASV82	234	0	45	20	62	4	0	0	0	68	0	23	0	12	Bacteria	Proteobacteria	Gammaproteobacteria	Burkholderiales	Massilia
ASV83	247	0	0	0	0	0	89	0	0	0	11	0	147	0	Bacteria	Actinobacteriota	Thermoleophilia	Solirubrobacterales	Patulibacter
ASV84	276	0	32	0	0	26	43	28	0	147	0	0	0	0	Bacteria	Planctomycetota	Planctomycetes	Pirellulales	Pir4_lineage
ASV85	245	19	0	0	0	0	0	151	0	0	0	0	75	0	Bacteria	Proteobacteria	Gammaproteobacteria	Pseudomonadales	Pseudomonas
ASV86	188	0	0	0	0	0	0	0	0	0	0	185	0	3	Bacteria	Proteobacteria	Gammaproteobacteria	Enterobacterales	Unassigned Rhizobiaceae
ASV87	219	134	10	0	0	7	0	0	0	0	55	0	0	13	Bacteria	Proteobacteria	Alphaproteobacteria	Rhizobiales	Xanthobacter
ASV88	239	46	0	53	35	0	44	0	0	0	61	0	0	0	Bacteria	Actinobacteriota	Actinobacteria	Corynebacteriales	Mycobacterium
ASV89	232	0	0	117	0	0	29	86	0	0	0	0	0	0	Bacteria	Proteobacteria	Gammaproteobacteria	Enterobacterales	Unassigned Bacteroidales
ASV90	242	0	39	39	0	0	113	30	21	0	0	0	0	0	Bacteria	Bacteroidota	Bacteroidia	Bacteroidales	Bacteroides
ASV91	232	47	94	0	39	0	0	22	0	30	0	0	0	0	Bacteria	Proteobacteria	Gammaproteobacteria	Burkholderiales	Unassigned Oscillospirales
ASV92	226	19	9	26	0	17	91	30	0	0	27	0	7	0	Bacteria	Firmicutes	Clostridia	Oscillospirales	Faecalibacterium
ASV93	239	14	0	32	19	0	60	54	15	0	0	0	45	0	Bacteria	Firmicutes	Clostridia	Lachnospirales	[Ruminococcus]_torques_group
ASV94	226	0	0	0	0	0	0	0	0	0	0	0	226	0	Bacteria	Proteobacteria	Gammaproteobacteria	Xanthomonadales	Pseudoxanthomonas
ASV95	228	13	25	31	10	17	14	0	25	53	10	30	0	0	Bacteria	Bacteroidota	Bacteroidia	Bacteroidales	Bacteroides
ASV96	232	0	33	31	0	0	89	60	0	0	0	0	0	19	Bacteria	Firmicutes	Clostridia	Oscillospirales	Faecalibacterium
ASV97	223	0	196	0	0	0	0	0	0	27	0	0	0	0	Bacteria	Bacteroidota	Bacteroidia	Flavobacteriales	Fluviicola
ASV98	233	0	0	0	9	0	0	12	0	176	0	0	0	36	Bacteria	Firmicutes	Clostridia	Clostridiales	Clostridium_sensu_stricto_12
ASV99	209	0	0	0	0	0	0	0	0	0	0	0	209	0	Bacteria	Bacteroidota	Bacteroidia	Sphingobacteriales	Pedobacter
ASV100	243	0	0	7	0	0	0	25	157	54	0	0	0	0	Bacteria	Proteobacteria	Gammaproteobacteria	Oceanospirillales	Halomonas
ASV101	209	43	11	7	8	0	41	0	21	0	27	0	25	26	Bacteria	Proteobacteria	Alphaproteobacteria	Rhodobacterales	Unassigned Azospirillales
ASV102	229	0	0	16	0	0	0	0	0	213	0	0	0	0	Bacteria	Proteobacteria	Alphaproteobacteria	Azospirillales	Azospirillum
ASV103	189	4	0	0	0	0	0	0	42	0	18	8	117	0	Bacteria	Proteobacteria	Gammaproteobacteria	Enterobacterales	Pantoea
ASV104	176	0	65	0	36	0	0	0	0	0	0	0	0	75	Bacteria	Nitrospirota	Nitrospiria	Nitrospirales	Nitrospira
ASV105	193	44	26	0	0	35	0	15	16	26	0	18	13	0	Bacteria	Firmicutes	Clostridia	Lachnospirales	Fusicatenibacter
ASV106	190	0	0	16	0	0	46	0	0	0	91	0	0	37	Bacteria	Proteobacteria	Alphaproteobacteria	SAR11_clade	Clade_II
ASV107	208	21	0	0	0	0	0	0	0	126	0	0	61	0	Bacteria	Firmicutes	Clostridia	Clostridia	Unassigned Veillonellales-Selenomonadales
ASV108	202	0	8	13	29	15	82	4	19	0	13	19	0	0	Bacteria	Firmicutes	Negativicutes	Veillonellales-Selenomonadales	Dialister
ASV109	191	53	0	45	0	22	30	34	0	0	0	0	7	0	Bacteria	Proteobacteria	Gammaproteobacteria	Xanthomonadales	Pseudoxanthomonas
ASV110	173	0	16	27	0	8	0	4	12	17	89	0	0	0	Bacteria	Proteobacteria	Alphaproteobacteria	Sphingomonadales	Sphingomonas
ASV111	163	0	24	0	0	16	0	0	16	0	107	0	0	0	Bacteria	Firmicutes	Bacilli	Bacillales	Bacillus
ASV112	198	0	0	33	18	26	75	0	15	17	14	0	0	0	Bacteria	Firmicutes	Bacilli	Erysipelotrichales	Holdemanella
ASV113	181	0	34	0	0	0	0	0	0	0	0	0	147	0	Bacteria	Actinobacteriota	Actinobacteria	Micrococcales	Unassigned Bacteroidales
ASV114	192	16	0	0	39	20	67	0	0	0	0	0	0	50	Bacteria	Bacteroidota	Bacteroidia	Bacteroidales	Bacteroides
ASV115	202	0	0	0	0	0	41	0	5	93	0	0	63	0	Bacteria	Bacteroidota	Bacteroidia	Cytophagales	Sporocytophaga
ASV116	179	18	28	24	16	0	50	0	19	5	0	0	3	16	Bacteria	Firmicutes	Clostridia	Oscillospirales	Subdoligranulum
ASV117	181	4	0	13	0	0	0	41	21	31	19	0	0	52	Bacteria	Proteobacteria	Gammaproteobacteria	Alteromonadales	Pseudoalteromonas
ASV118	189	0	0	0	0	8	41	0	0	40	0	0	100	0	Bacteria	Proteobacteria	Alphaproteobacteria	Rhizobiales	uncultured
ASV119	163	56	0	0	0	0	0	0	0	0	0	81	26	0	Bacteria	Proteobacteria	Alphaproteobacteria	SAR11_clade	Clade_Ia
ASV120	177	0	67	0	35	28	0	0	0	0	0	47	0	0	Bacteria	Proteobacteria	Alphaproteobacteria	Rhizobiales	Allorhizobium-Neorhizobium-Pararhizobium-Rhizobium
ASV121	171	3	11	4	16	6	10	5	15	5	16	14	53	13	Bacteria	Actinobacteriota	Actinobacteria	Corynebacteriales	Corynebacterium
ASV122	182	58	0	0	0	54	60	0	0	0	0	0	0	10	Bacteria	Firmicutes	Clostridia	Oscillospirales	Faecalibacterium
ASV123	164	14	39	0	0	29	0	0	0	3	44	0	0	35	Bacteria	Proteobacteria	Alphaproteobacteria	Rhodobacterales	Unassigned Enterobacteriaceae
ASV124	167	0	0	0	9	34	0	0	19	0	15	0	90	0	Bacteria	Proteobacteria	Gammaproteobacteria	Enterobacterales	Unassigned Lachnospirales
ASV125	173	34	24	46	26	0	0	11	16	14	0	2	0	0	Bacteria	Firmicutes	Clostridia	Lachnospirales	[Eubacterium]_hallii_group
ASV126	142	0	0	1	0	0	0	17	0	0	25	0	18	81	Bacteria	Firmicutes	Clostridia	Peptostreptococcales-Tissierellales	Finegoldia
ASV127	170	21	0	0	0	0	0	49	0	0	0	0	100	0	Bacteria	Proteobacteria	Gammaproteobacteria	Pseudomonadales	Acinetobacter
ASV128	186	31	0	0	0	0	0	0	0	155	0	0	0	0	Bacteria	Firmicutes	Clostridia	Clostridiales	Clostridium_sensu_stricto_12
ASV129	169	0	91	0	0	0	46	0	0	0	0	0	0	32	Bacteria	Proteobacteria	Gammaproteobacteria	Burkholderiales	Unassigned Sphingobacteriales
ASV130	151	0	0	48	0	0	0	10	0	0	0	0	93	0	Bacteria	Bacteroidota	Bacteroidia	Sphingobacteriales	Sphingobacterium
ASV131	163	52	0	0	0	17	0	0	0	94	0	0	0	0	Bacteria	Proteobacteria	Gammaproteobacteria	Burkholderiales	Unassigned Synechococcales
ASV132	130	19	0	25	0	0	0	0	0	0	52	34	0	0	Bacteria	Cyanobacteria	Cyanobacteriia	Synechococcales	Prochlorococcus_MIT9313
ASV133	179	0	0	0	0	0	155	24	0	0	0	0	0	0	Bacteria	Cyanobacteria	Clostridia	Lachnospirales	[Eubacterium]_eligens_group
ASV134	168	0	122	0	46	0	0	0	0	0	0	0	0	0	Bacteria	Proteobacteria	Gammaproteobacteria	Burkholderiales	Ellin6067
ASV135	171	0	40	0	0	0	0	0	0	129	0	2	0	0	Bacteria	Firmicutes	Clostridia	Clostridia	Unassigned Chthoniobacterales
ASV136	169	0	17	0	13	54	36	22	0	27	0	0	0	0	Bacteria	Verrucomicrobiota	Verrucomicrobiae	Chthoniobacterales	Candidatus_Udaeobacter
ASV137	170	0	0	0	0	0	0	0	82	36	0	0	0	52	Bacteria	Bacteroidota	Bacteroidia	Bacteroidales	F0058
ASV138	157	0	157	0	0	0	0	0	0	0	0	0	0	0	Bacteria	Bacteroidota	Bacteroidia	Chitinophagales	Aurantisolimonas
ASV139	170	17	0	0	0	0	0	18	0	135	0	0	0	0	Bacteria	Firmicutes	Clostridia	Clostridia	Unassigned Burkholderiaceae
ASV140	171	15	0	0	0	33	0	0	0	123	0	0	0	0	Bacteria	Proteobacteria	Gammaproteobacteria	Burkholderiales	Unassigned Chitinophagales
ASV141	168	38	0	0	32	0	43	0	0	55	0	0	0	0	Bacteria	Bacteroidota	Bacteroidia	Chitinophagales	Sediminibacterium
ASV142	150	13	0	0	24	12	0	0	19	30	0	52	0	0	Bacteria	Firmicutes	Bacilli	Lactobacillales	Trichococcus
ASV143	149	0	11	0	32	0	0	0	0	87	0	0	19	0	Bacteria	Proteobacteria	Gammaproteobacteria	Burkholderiales	Thiobacillus
ASV144	142	0	100	0	0	0	0	0	0	0	0	0	0	42	Bacteria	Acidobacteriota	Thermoanaerobaculia	Thermoanaerobaculales	Subgroup_10
ASV145	151	0	27	15	0	0	0	0	0	80	29	0	0	0	Bacteria	Proteobacteria	Gammaproteobacteria	Burkholderiales	Unassigned Clostridiales
ASV146	136	0	0	25	0	0	0	0	0	50	0	0	0	61	Bacteria	Firmicutes	Clostridia	Clostridiales	Clostridium_sensu_stricto_3
ASV147	147	0	3	0	6	0	0	0	86	28	24	0	0	0	Bacteria	Firmicutes	Negativicutes	Veillonellales-Selenomonadales	Veillonella
ASV148	127	0	0	10	3	7	8	0	11	0	11	0	0	77	Bacteria	Actinobacteriota	Actinobacteria	Corynebacteriales	Corynebacterium
ASV149	136	0	23	0	0	0	0	48	13	0	52	0	0	0	Bacteria	Firmicutes	Bacilli	Bacillales	Bacillus
ASV150	142	0	8	0	4	0	37	0	44	0	0	23	0	26	Bacteria	Firmicutes	Bacilli	Lactobacillales	Streptococcus
ASV151	155	0	71	0	0	20	24	0	0	40	0	0	0	0	Bacteria	Proteobacteria	Alphaproteobacteria	Rhizobiales	Unassigned Xanthomonadales
ASV152	161	20	0	0	0	0	0	0	0	141	0	0	0	0	Bacteria	Proteobacteria	Gammaproteobacteria	Xanthomonadales	Pseudoxanthomonas
ASV153	126	24	0	0	0	0	0	0	0	31	25	0	46	0	Bacteria	Firmicutes	Clostridia	Clostridiales	Unassigned Sphingomonadales
ASV154	150	7	20	0	0	28	51	0	30	14	0	0	0	0	Bacteria	Proteobacteria	Alphaproteobacteria	Sphingomonadales	Unassigned Rhizobiaceae
ASV155	146	0	0	0	0	0	0	0	0	0	0	0	146	0	Bacteria	Proteobacteria	Alphaproteobacteria	Rhizobiales	Unassigned Lachnospirales
ASV156	119	0	0	0	0	32	0	18	0	0	0	32	37	0	Bacteria	Firmicutes	Clostridia	Lachnospirales	Lachnoclostridium
ASV157	136	0	36	16	0	0	12	47	5	9	0	0	0	11	Bacteria	Actinobacteriota	Coriobacteriia	Coriobacteriales	Collinsella
ASV158	142	37	13	0	0	29	0	0	0	63	0	0	0	0	Bacteria	Zixibacteria	Zixibacteria	Zixibacteria	Zixibacteria
ASV159	116	0	0	0	0	0	0	34	0	0	0	50	0	32	Bacteria	Proteobacteria	Alphaproteobacteria	SAR11_clade	Clade_Ia
ASV160	143	0	0	14	0	0	0	0	0	81	0	0	48	0	Bacteria	Acidobacteriota	Blastocatellia	Blastocatellales	Unassigned Clostridiales
ASV161	136	0	0	0	0	0	0	0	0	81	0	0	55	0	Bacteria	Firmicutes	Clostridia	Clostridiales	Unassigned Pseudomonadaceae
ASV162	137	0	114	0	0	0	0	0	0	23	0	0	0	0	Bacteria	Proteobacteria	Gammaproteobacteria	Pseudomonadales	Pseudomonas
ASV163	129	0	51	0	40	0	0	0	0	0	24	14	0	0	Bacteria	Firmicutes	Bacilli	Bacillales	Unassigned Lachnospirales
ASV164	125	16	19	0	0	0	0	18	0	0	0	0	37	35	Bacteria	Firmicutes	Clostridia	Lachnospirales	Anaerostipes
ASV165	130	0	0	20	0	50	0	0	0	0	0	0	60	0	Bacteria	Bacteroidota	Bacteroidia	Flavobacteriales	Chryseobacterium
ASV166	121	0	0	16	0	0	0	0	0	0	0	0	105	0	Bacteria	Actinobacteriota	Actinobacteria	Micrococcales	Unassigned Bacillales
ASV167	118	31	0	0	0	15	0	0	0	0	0	28	44	0	Bacteria	Firmicutes	Bacilli	Bacillales	Domibacillus
ASV168	120	50	0	0	34	9	0	14	0	0	0	13	0	0	Bacteria	Firmicutes	Clostridia	Lachnospirales	[Ruminococcus]_gauvreauii_group
ASV169	117	0	0	92	0	0	0	0	0	0	25	0	0	0	Bacteria	Proteobacteria	Gammaproteobacteria	Enterobacterales	Unassigned Corynebacteriales
ASV170	123	0	0	0	0	0	0	0	0	0	0	0	123	0	Bacteria	Actinobacteriota	Actinobacteria	Corynebacteriales	Williamsia
ASV171	122	0	21	32	16	15	0	16	22	0	0	0	0	0	Bacteria	Cyanobacteria	Cyanobacteriia	Synechococcales	Cyanobium_PCC-6307
ASV172	126	18	0	0	0	0	0	0	0	72	36	0	0	0	Bacteria	Firmicutes	Clostridia	Clostridia	Unassigned SAR324_clade(Marine_group_B)
ASV173	122	16	0	2	0	0	34	0	3	0	53	0	14	0	Bacteria	SAR324_clade(Marine_group_B)	SAR324_clade(Marine_group_B)	SAR324_clade(Marine_group_B)	SAR324_clade(Marine_group_B)
ASV174	131	22	0	0	27	0	0	0	35	0	0	0	47	0	Bacteria	Firmicutes	Clostridia	Lachnospirales	Blautia
ASV175	135	0	16	22	0	0	19	27	36	0	0	0	0	15	Bacteria	Firmicutes	Clostridia	Clostridiales	Clostridium_sensu_stricto_1
ASV176	140	0	0	0	17	0	48	0	0	75	0	0	0	0	Bacteria	Verrucomicrobiota	Verrucomicrobiae	Chthoniobacterales	Chthoniobacter
ASV177	119	0	0	0	0	0	61	0	0	0	0	0	0	58	Bacteria	Bacteroidota	Bacteroidia	Flavobacteriales	Gramella
ASV178	121	0	0	9	0	8	0	16	29	8	25	0	0	26	Bacteria	Actinobacteriota	Actinobacteria	Frankiales	hgcI_clade
ASV179	122	27	19	0	15	0	0	0	0	21	40	0	0	0	Bacteria	Proteobacteria	Alphaproteobacteria	Rhizobiales	Bosea
ASV180	107	0	57	0	0	0	0	0	0	0	0	0	50	0	Bacteria	Proteobacteria	Alphaproteobacteria	Rhodospirillales	Magnetospirillum
ASV181	108	34	30	0	0	0	0	0	0	0	44	0	0	0	Bacteria	Firmicutes	Bacilli	Bacillales	Domibacillus
ASV182	116	0	101	0	0	0	0	0	0	15	0	0	0	0	Bacteria	Myxococcota	Myxococcia	Myxococcales	Myxococcus
ASV183	132	0	0	0	0	12	0	17	62	41	0	0	0	0	Bacteria	Firmicutes	Bacilli	Bacillales	Unassigned Sphingobacteriales
ASV184	127	11	24	0	4	0	0	0	0	88	0	0	0	0	Bacteria	Bacteroidota	Bacteroidia	Sphingobacteriales	env.OPS_17
ASV185	130	0	37	0	0	0	0	0	0	93	0	0	0	0	Bacteria	Proteobacteria	Alphaproteobacteria	Sphingomonadales	Ellin6055
ASV186	106	0	0	0	17	10	4	0	0	4	0	19	23	29	Bacteria	Firmicutes	Clostridia	Peptostreptococcales-Tissierellales	Anaerococcus
ASV187	108	0	0	0	0	0	9	0	0	0	19	10	0	70	Bacteria	Firmicutes	Bacilli	Bacillales	Bacillus
ASV188	135	0	0	0	0	0	0	0	0	135	0	0	0	0	Bacteria	Firmicutes	Clostridia	Clostridia	Unassigned Clostridiales
ASV189	133	0	8	0	0	0	0	0	0	125	0	0	0	0	Bacteria	Firmicutes	Clostridia	Clostridiales	Clostridium_sensu_stricto_9
ASV190	119	0	119	0	0	0	0	0	0	0	0	0	0	0	Bacteria	Dependentiae	Babeliae	Babeliales	Unassigned Enterobacteriaceae
ASV191	108	8	0	14	0	8	7	0	0	0	0	0	45	26	Bacteria	Proteobacteria	Gammaproteobacteria	Enterobacterales	endosymbionts
ASV192	96	0	0	6	8	0	0	13	0	0	11	23	27	8	Bacteria	Actinobacteriota	Actinobacteria	Micrococcales	Micrococcus
ASV193	118	44	36	9	0	10	0	0	19	0	0	0	0	0	Bacteria	Firmicutes	Clostridia	Oscillospirales	Incertae_Sedis
ASV194	118	28	0	0	0	0	0	0	0	50	40	0	0	0	Bacteria	Cyanobacteria	Cyanobacteriia	Leptolyngbyales	Leptolyngbya_Es-Yyy1000
ASV195	101	0	0	53	0	0	0	22	0	0	0	0	0	26	Bacteria	Proteobacteria	Alphaproteobacteria	Unassigned	Unassigned Lactobacillaceae
ASV196	108	36	72	0	0	0	0	0	0	0	0	0	0	0	Bacteria	Firmicutes	Bacilli	Lactobacillales	Lactobacillus
ASV197	105	0	0	0	0	0	0	0	0	72	33	0	0	0	Bacteria	Bdellovibrionota	Bdellovibrionia	Bdellovibrionales	Bdellovibrio
ASV198	111	0	0	0	0	0	0	0	19	61	31	0	0	0	Bacteria	Firmicutes	Clostridia	Clostridia	Unassigned Sphingobacteriales
ASV199	116	0	0	0	9	0	44	0	0	10	0	0	53	0	Bacteria	Bacteroidota	Bacteroidia	Sphingobacteriales	Pedobacter
ASV200	120	0	10	0	20	11	29	12	38	0	0	0	0	0	Bacteria	Firmicutes	Clostridia	Christensenellales	Christensenellaceae_R-7_group
ASV201	108	48	0	4	0	0	0	0	41	6	0	0	0	9	Bacteria	Firmicutes	Clostridia	Lachnospirales	Coprococcus
ASV202	105	0	0	0	0	0	0	0	0	0	0	0	105	0	Bacteria	Verrucomicrobiota	Verrucomicrobiae	Verrucomicrobiales	Luteolibacter
ASV203	99	0	9	31	0	0	31	0	0	0	0	0	28	0	Bacteria	Firmicutes	Bacilli	Bacillales	Bacillus
ASV204	90	0	11	0	0	0	0	0	0	0	0	0	0	79	Bacteria	Bacteroidota	Bacteroidia	Bacteroidales	WCHB1-32
ASV205	101	0	22	0	0	0	0	0	0	0	17	0	62	0	Bacteria	Proteobacteria	Gammaproteobacteria	Pseudomonadales	Pseudomonas
ASV206	116	0	0	0	0	0	0	9	0	107	0	0	0	0	Bacteria	Proteobacteria	Gammaproteobacteria	Pseudomonadales	Pseudomonas
ASV207	76	0	0	0	0	0	0	0	0	0	38	38	0	0	Bacteria	Firmicutes	Clostridia	Clostridiales	Clostridium_sensu_stricto_1
ASV208	102	0	0	0	0	0	0	29	0	0	0	0	73	0	Bacteria	Proteobacteria	Gammaproteobacteria	Pseudomonadales	Pseudomonas
ASV209	103	0	0	0	0	59	0	0	0	0	0	0	44	0	Bacteria	Firmicutes	Bacilli	Lactobacillales	Lactobacillus
ASV210	111	0	0	22	0	0	0	0	0	89	0	0	0	0	Bacteria	Bacteroidota	Bacteroidia	Chitinophagales	Pseudoflavitalea
ASV211	106	18	28	0	0	0	0	0	0	60	0	0	0	0	Bacteria	Firmicutes	Clostridia	Clostridiales	Unassigned Unassigned
ASV212	113	9	33	0	0	0	0	0	0	71	0	0	0	0	Bacteria	Unassigned	Bacteria	Unassigned	Unassigned Micrococcales
ASV213	99	0	0	0	0	0	0	19	0	0	0	0	80	0	Bacteria	Actinobacteriota	Actinobacteria	Micrococcales	Unassigned Peptostreptococcales-Tissierellales
ASV214	108	18	0	0	12	0	0	0	12	66	0	0	0	0	Bacteria	Firmicutes	Clostridia	Peptostreptococcales-Tissierellales	Sedimentibacter
ASV215	114	0	0	0	20	0	37	0	0	57	0	0	0	0	Bacteria	Acidobacteriota	Holophagae	Subgroup_7	Subgroup_7
ASV216	103	0	0	0	0	0	40	0	0	0	0	0	63	0	Bacteria	Proteobacteria	Alphaproteobacteria	Rhodospirillales	Magnetospirillaceae
ASV217	93	20	54	0	0	0	0	0	0	16	0	0	3	0	Bacteria	Proteobacteria	Gammaproteobacteria	Enterobacterales	Unassigned Chitinophagales
ASV218	87	0	10	0	14	0	0	0	0	0	0	0	0	63	Bacteria	Bacteroidota	Bacteroidia	Chitinophagales	Unassigned Flavobacteriales
ASV219	93	0	0	0	0	0	0	0	18	0	0	13	62	0	Bacteria	Bacteroidota	Bacteroidia	Flavobacteriales	NS2b_marine_group
ASV220	97	17	70	10	0	0	0	0	0	0	0	0	0	0	Bacteria	Bacteroidota	Bacteroidia	Chitinophagales	uncultured
ASV221	85	0	0	0	0	20	0	0	0	0	23	0	0	42	Bacteria	Bdellovibrionota	Bdellovibrionia	Bdellovibrionales	OM27_clade
ASV222	102	0	5	0	53	0	0	0	0	44	0	0	0	0	Bacteria	Bacteroidota	Bacteroidia	Chitinophagales	uncultured
ASV223	94	0	6	0	11	5	10	5	21	10	0	0	6	20	Bacteria	Firmicutes	Clostridia	Lachnospirales	CAG-56
ASV224	85	0	21	0	0	0	0	0	0	0	64	0	0	0	Bacteria	Proteobacteria	Gammaproteobacteria	Burkholderiales	Ellin6067
ASV225	86	0	0	0	0	0	0	0	0	0	0	0	86	0	Bacteria	Firmicutes	Clostridia	Clostridiales	Unassigned Sphingomonadales
ASV226	90	0	0	25	0	0	0	0	0	0	0	0	65	0	Bacteria	Proteobacteria	Alphaproteobacteria	Sphingomonadales	Sphingomonas
ASV227	90	0	0	31	18	0	0	0	0	7	0	34	0	0	Bacteria	Firmicutes	Clostridia	Lachnospirales	Lachnospiraceae_UCG-004
ASV228	106	0	0	0	0	16	0	0	0	90	0	0	0	0	Bacteria	Halanaerobiaeota	Halanaerobiia	Halanaerobiales	uncultured
ASV229	100	0	0	0	0	0	0	0	12	42	0	0	0	46	Bacteria	Proteobacteria	Alphaproteobacteria	Rhizobiales	Unassigned Flavobacteriales
ASV230	86	0	0	0	0	10	0	35	0	0	41	0	0	0	Bacteria	Bacteroidota	Bacteroidia	Flavobacteriales	NS4_marine_group
ASV231	102	7	0	0	37	10	9	17	14	0	0	0	8	0	Bacteria	Bacteroidota	Bacteroidia	Bacteroidales	Alistipes
ASV232	97	0	0	28	0	0	29	0	0	0	0	0	40	0	Bacteria	Bacteroidota	Bacteroidia	Flavobacteriales	NS4_marine_group
ASV233	89	0	0	0	0	0	0	0	0	0	0	0	0	89	Bacteria	Proteobacteria	Alphaproteobacteria	Rhodobacterales	Unassigned Enterobacteriaceae
ASV234	109	0	0	0	0	0	0	0	0	109	0	0	0	0	Bacteria	Proteobacteria	Gammaproteobacteria	Enterobacterales	Unassigned Burkholderiaceae
ASV235	110	0	0	0	0	0	45	0	8	57	0	0	0	0	Bacteria	Proteobacteria	Gammaproteobacteria	Burkholderiales	Ellin6067
ASV236	80	0	0	0	0	0	0	0	0	0	53	27	0	0	Bacteria	Firmicutes	Bacilli	Bacillales	Bacillus
ASV237	89	0	0	0	0	0	0	0	0	0	47	0	0	42	Bacteria	Firmicutes	Clostridia	Clostridiales	Clostridium_sensu_stricto_1
ASV238	84	0	0	0	54	0	0	0	0	0	0	0	0	30	Bacteria	Proteobacteria	Gammaproteobacteria	Burkholderiales	Hydrogenophaga
ASV239	105	0	0	34	0	0	40	0	31	0	0	0	0	0	Bacteria	Proteobacteria	Alphaproteobacteria	Rhodobacterales	Unassigned Bacteroidales
ASV240	88	54	0	0	0	0	0	0	0	0	34	0	0	0	Bacteria	Bacteroidota	Bacteroidia	Bacteroidales	Bacteroides
ASV241	83	0	0	0	22	0	0	0	0	0	0	9	46	6	Bacteria	Actinobacteriota	Actinobacteria	Propionibacteriales	Nocardioides
ASV242	88	0	29	0	0	0	0	0	0	0	0	0	59	0	Bacteria	Cyanobacteria	Cyanobacteriia	Synechococcales	Unassigned Burkholderiaceae
ASV243	98	0	0	0	0	0	0	0	0	37	0	0	61	0	Bacteria	Proteobacteria	Gammaproteobacteria	Burkholderiales	Ramlibacter
ASV244	98	0	0	0	0	0	12	7	41	10	28	0	0	0	Bacteria	Proteobacteria	Gammaproteobacteria	Burkholderiales	Neisseria
ASV245	91	0	0	0	0	0	0	0	17	0	46	0	28	0	Bacteria	Bacteroidota	Bacteroidia	Bacteroidales	Prevotella
ASV246	86	0	0	0	0	0	0	0	0	0	0	0	86	0	Bacteria	Actinobacteriota	Thermoleophilia	Solirubrobacterales	Patulibacter
ASV247	85	0	0	0	0	0	0	0	0	0	0	0	85	0	Bacteria	Proteobacteria	Alphaproteobacteria	Unassigned	Unassigned Burkholderiaceae
ASV248	90	0	90	0	0	0	0	0	0	0	0	0	0	0	Bacteria	Proteobacteria	Gammaproteobacteria	Burkholderiales	Unassigned Corynebacteriales
ASV249	86	6	0	0	18	26	0	0	0	11	0	0	25	0	Bacteria	Actinobacteriota	Actinobacteria	Corynebacteriales	Gordonia
ASV250	83	0	0	0	10	0	0	32	0	0	25	0	16	0	Bacteria	Bacteroidota	Bacteroidia	Chitinophagales	Unassigned Lactobacillaceae
ASV251	86	0	0	0	0	0	0	0	0	0	0	0	86	0	Bacteria	Firmicutes	Bacilli	Lactobacillales	Enterococcus
ASV252	92	0	0	0	0	0	0	0	0	43	49	0	0	0	Bacteria	Firmicutes	Negativicutes	Veillonellales-Selenomonadales	uncultured
ASV253	88	0	0	23	0	0	0	0	0	0	0	0	65	0	Bacteria	Proteobacteria	Alphaproteobacteria	Rhizobiales	Unassigned Rickettsiales
ASV254	75	0	0	0	0	0	0	0	0	0	0	0	0	75	Bacteria	Proteobacteria	Alphaproteobacteria	Rickettsiales	Wolbachia
ASV255	85	0	0	0	0	0	0	0	0	0	0	0	85	0	Bacteria	Actinobacteriota	Actinobacteria	Propionibacteriales	Nocardioides
ASV256	86	55	0	0	0	0	31	0	0	0	0	0	0	0	Bacteria	Firmicutes	Clostridia	Lachnospirales	Tyzzerella
ASV257	97	0	84	0	0	0	0	0	13	0	0	0	0	0	Bacteria	Bdellovibrionota	Bdellovibrionia	Bdellovibrionales	Bdellovibrio
ASV258	87	0	0	19	68	0	0	0	0	0	0	0	0	0	Bacteria	Proteobacteria	Gammaproteobacteria	Pseudomonadales	Pseudomonas
ASV259	84	0	4	0	0	0	0	0	0	24	0	0	0	56	Bacteria	Planctomycetota	Planctomycetes	Gemmatales	Fimbriiglobus
ASV260	90	0	0	0	0	32	0	0	0	58	0	0	0	0	Bacteria	Proteobacteria	Alphaproteobacteria	Caulobacterales	SWB02
ASV261	101	0	7	0	0	0	55	0	0	39	0	0	0	0	Bacteria	Proteobacteria	Gammaproteobacteria	Burkholderiales	Unassigned Burkholderiaceae
ASV262	72	0	0	0	0	3	0	0	0	0	61	0	0	8	Bacteria	Proteobacteria	Gammaproteobacteria	Burkholderiales	Burkholderia-Caballeronia-Paraburkholderia
ASV263	92	25	0	0	0	0	0	0	0	67	0	0	0	0	Bacteria	Firmicutes	Clostridia	Clostridiales	Clostridium_sensu_stricto_8
ASV264	84	0	0	0	0	0	0	0	18	0	0	16	0	50	Bacteria	Proteobacteria	Gammaproteobacteria	Pseudomonadales	Acinetobacter
ASV265	86	0	86	0	0	0	0	0	0	0	0	0	0	0	Bacteria	Proteobacteria	Gammaproteobacteria	Burkholderiales	Unassigned Entomoplasmatales
ASV266	100	0	0	0	0	0	100	0	0	0	0	0	0	0	Bacteria	Firmicutes	Bacilli	Entomoplasmatales	Entomoplasma
ASV267	82	0	22	0	0	0	0	0	0	34	26	0	0	0	Bacteria	Bacteroidota	Bacteroidia	Chitinophagales	Unassigned Monoglobales
ASV268	87	0	4	0	12	37	0	23	11	0	0	0	0	0	Bacteria	Firmicutes	Clostridia	Monoglobales	Monoglobus
ASV269	79	0	0	0	0	14	19	0	0	0	0	46	0	0	Bacteria	Firmicutes	Clostridia	Lachnospirales	Coprococcus
ASV270	91	0	0	0	0	0	64	0	0	0	0	0	27	0	Bacteria	Firmicutes	Bacilli	Bacillales	Bacillus
ASV271	84	0	23	0	27	9	0	25	0	0	0	0	0	0	Bacteria	Firmicutes	Clostridia	Oscillospirales	Subdoligranulum
ASV272	88	0	0	0	0	19	0	0	0	69	0	0	0	0	Bacteria	Verrucomicrobiota	Verrucomicrobiae	Verrucomicrobiales	Luteolibacter
ASV273	94	0	0	0	0	0	65	0	0	29	0	0	0	0	Bacteria	Proteobacteria	Alphaproteobacteria	Rhizobiales	uncultured
ASV274	71	0	0	0	0	0	0	0	0	6	65	0	0	0	Bacteria	Proteobacteria	Gammaproteobacteria	Burkholderiales	Chitinimonas
ASV275	89	0	0	0	29	0	0	14	36	0	0	10	0	0	Bacteria	Bacteroidota	Bacteroidia	Bacteroidales	Bacteroides
ASV276	73	0	0	0	0	0	0	0	0	0	0	0	73	0	Bacteria	Proteobacteria	Alphaproteobacteria	Caulobacterales	Brevundimonas
ASV277	90	0	0	0	18	0	0	0	0	72	0	0	0	0	Bacteria	Proteobacteria	Gammaproteobacteria	Methylococcales	Methylobacter
ASV278	82	0	6	0	0	13	16	0	25	0	0	22	0	0	Bacteria	Cyanobacteria	Cyanobacteriia	Synechococcales	Synechococcus_CC9902
ASV279	71	0	0	0	0	0	0	0	0	0	0	0	71	0	Bacteria	Proteobacteria	Alphaproteobacteria	Rhizobiales	Methylopila
ASV280	80	23	0	0	0	0	0	0	0	0	0	0	57	0	Bacteria	Acidobacteriota	Vicinamibacteria	Vicinamibacterales	uncultured
ASV281	90	0	0	0	19	0	0	0	49	0	0	0	22	0	Bacteria	Bacteroidota	Bacteroidia	Flavobacteriales	Leeuwenhoekiella
ASV282	65	0	17	10	0	0	0	0	0	0	0	0	0	38	Bacteria	Proteobacteria	Alphaproteobacteria	Rhodobacterales	Unassigned Desulfobacterales
ASV283	94	0	0	0	0	0	94	0	0	0	0	0	0	0	Bacteria	Desulfobacterota	Desulfobacteria	Desulfobacterales	LCP-80
ASV284	84	0	0	0	30	0	0	0	0	25	0	0	29	0	Bacteria	Proteobacteria	Alphaproteobacteria	Reyranellales	Reyranella
ASV285	79	0	26	0	0	0	3	0	0	11	6	0	33	0	Bacteria	Dadabacteria	Dadabacteriia	Dadabacteriales	Dadabacteriales
ASV286	67	0	0	0	33	0	0	0	0	0	3	31	0	0	Bacteria	Acidobacteriota	Vicinamibacteria	Vicinamibacterales	uncultured
ASV287	81	0	0	0	0	0	0	0	0	0	0	0	81	0	Bacteria	Bacteroidota	Bacteroidia	Flavobacteriales	Chryseobacterium
ASV288	70	0	0	0	0	0	0	0	0	0	0	0	0	70	Bacteria	Actinobacteriota	Thermoleophilia	Solirubrobacterales	67-14
ASV289	93	0	0	0	0	0	0	0	0	93	0	0	0	0	Bacteria	Acidobacteriota	Blastocatellia	Blastocatellales	Unassigned Isosphaerales
ASV290	90	0	0	0	10	0	0	18	0	62	0	0	0	0	Bacteria	Planctomycetota	Planctomycetes	Isosphaerales	Singulisphaera
ASV291	83	0	0	0	0	0	45	14	0	0	0	0	0	24	Bacteria	Proteobacteria	Alphaproteobacteria	Rhizobiales	Mesorhizobium
ASV292	73	35	0	0	38	0	0	0	0	0	0	0	0	0	Bacteria	Proteobacteria	Alphaproteobacteria	SAR11_clade	Unassigned Burkholderiaceae
ASV293	83	0	58	0	0	0	0	0	0	25	0	0	0	0	Bacteria	Proteobacteria	Gammaproteobacteria	Burkholderiales	Cupriavidus
ASV294	70	0	0	0	0	18	0	0	0	0	52	0	0	0	Bacteria	Proteobacteria	Alphaproteobacteria	SAR11_clade	Unassigned Bacteroidales
ASV295	83	12	0	0	20	0	27	0	0	0	0	24	0	0	Bacteria	Bacteroidota	Bacteroidia	Bacteroidales	Bacteroides
ASV296	88	12	0	10	0	0	66	0	0	0	0	0	0	0	Bacteria	Firmicutes	Bacilli	Bacillales	Bacillus
ASV297	87	23	0	0	0	0	0	0	0	64	0	0	0	0	Bacteria	Firmicutes	Clostridia	Clostridiales	Clostridium_sensu_stricto_10
ASV298	85	0	0	0	12	0	0	0	0	73	0	0	0	0	Bacteria	Proteobacteria	Gammaproteobacteria	Xanthomonadales	Pseudoxanthomonas
ASV299	72	0	0	0	0	0	0	0	0	0	0	0	72	0	Bacteria	Proteobacteria	Alphaproteobacteria	Rhizobiales	Bradyrhizobium
ASV300	81	0	0	0	14	0	0	0	0	27	0	0	0	40	Bacteria	Actinobacteriota	Actinobacteria	Corynebacteriales	Rhodococcus
ASV301	65	0	0	0	0	15	0	0	0	0	50	0	0	0	Bacteria	Proteobacteria	Alphaproteobacteria	Rhizobiales	uncultured
ASV302	73	0	0	0	0	0	0	0	0	0	0	0	73	0	Bacteria	Proteobacteria	Gammaproteobacteria	Burkholderiales	Unassigned Bacteroidales
ASV303	65	0	0	0	0	0	0	0	0	0	0	0	0	65	Bacteria	Bacteroidota	Bacteroidia	Bacteroidales	Prevotella
ASV304	76	0	76	0	0	0	0	0	0	0	0	0	0	0	Bacteria	Proteobacteria	Gammaproteobacteria	Burkholderiales	Ellin6067
ASV305	80	0	0	39	0	0	41	0	0	0	0	0	0	0	Bacteria	Firmicutes	Clostridia	Lachnospirales	[Ruminococcus]_gauvreauii_group
ASV306	80	0	0	0	29	10	0	27	10	4	0	0	0	0	Bacteria	Bacteroidota	Bacteroidia	Bacteroidales	Muribaculaceae
ASV307	68	0	0	6	0	7	0	0	0	14	14	3	18	6	Bacteria	Proteobacteria	Gammaproteobacteria	Pseudomonadales	Acinetobacter
ASV308	79	0	0	0	0	0	0	0	0	0	0	0	79	0	Bacteria	Proteobacteria	Gammaproteobacteria	Burkholderiales	Cupriavidus
ASV309	75	0	0	0	0	0	0	0	0	0	0	0	75	0	Bacteria	Proteobacteria	Gammaproteobacteria	Burkholderiales	Unassigned Clostridiales
ASV310	78	43	35	0	0	0	0	0	0	0	0	0	0	0	Bacteria	Firmicutes	Clostridia	Clostridiales	Clostridium_sensu_stricto_10
ASV311	65	0	0	0	0	0	0	12	0	0	53	0	0	0	Bacteria	Proteobacteria	Gammaproteobacteria	Burkholderiales	Unassigned Frankiales
ASV312	66	0	0	0	0	0	0	0	0	0	26	0	0	40	Bacteria	Actinobacteriota	Actinobacteria	Frankiales	Acidothermus
ASV313	82	0	29	0	20	0	33	0	0	0	0	0	0	0	Bacteria	Bacteroidota	Bacteroidia	Bacteroidales	Alistipes
ASV314	83	0	0	22	0	0	0	0	0	61	0	0	0	0	Bacteria	Firmicutes	Clostridia	Clostridiales	Unassigned Opitutales
ASV315	79	0	20	0	0	0	0	0	0	6	0	0	0	53	Bacteria	Verrucomicrobiota	Verrucomicrobiae	Opitutales	Lacunisphaera
ASV316	73	0	0	0	0	0	0	0	0	0	0	0	73	0	Bacteria	Bacteroidota	Bacteroidia	Sphingobacteriales	Olivibacter
ASV317	89	0	0	0	0	0	89	0	0	0	0	0	0	0	Bacteria	Actinobacteriota	Actinobacteria	Frankiales	Acidothermus
ASV318	85	0	0	0	0	0	0	18	0	67	0	0	0	0	Bacteria	Bacteroidota	Bacteroidia	Flavobacteriales	Flavobacterium
ASV319	78	21	12	0	0	0	0	0	0	45	0	0	0	0	Bacteria	Proteobacteria	Alphaproteobacteria	Sphingomonadales	Sphingomonas
ASV320	80	0	47	0	6	0	0	0	0	27	0	0	0	0	Bacteria	Firmicutes	Clostridia	Clostridiales	Clostridium_sensu_stricto_7
ASV321	67	0	0	0	0	0	0	0	0	24	43	0	0	0	Bacteria	Proteobacteria	Alphaproteobacteria	Rhizobiales	A0839
ASV322	69	0	27	0	0	0	0	0	0	0	42	0	0	0	Bacteria	Proteobacteria	Gammaproteobacteria	Burkholderiales	Janthinobacterium
ASV323	58	0	0	0	0	0	0	0	0	0	0	58	0	0	Bacteria	Bdellovibrionota	Oligoflexia	Oligoflexales	Oligoflexus
ASV324	71	0	0	0	0	0	0	0	0	0	0	0	71	0	Bacteria	Proteobacteria	Gammaproteobacteria	Burkholderiales	Unassigned Lachnospirales
ASV325	80	0	0	0	23	13	21	19	4	0	0	0	0	0	Bacteria	Firmicutes	Clostridia	Lachnospirales	Coprococcus
ASV326	85	0	0	10	0	0	44	0	0	31	0	0	0	0	Bacteria	Myxococcota	bacteriap25	bacteriap25	bacteriap25
ASV327	75	0	0	0	0	0	0	0	0	0	0	0	75	0	Bacteria	Proteobacteria	Alphaproteobacteria	Rhizobiales	Ancylobacter
ASV328	77	0	0	0	0	0	0	0	31	0	0	0	0	46	Bacteria	Firmicutes	Bacilli	Bacillales	Bacillus
ASV329	76	0	76	0	0	0	0	0	0	0	0	0	0	0	Bacteria	Firmicutes	Clostridia	Clostridiales	Clostridium_sensu_stricto_1
ASV330	67	0	0	0	0	0	0	0	0	0	0	0	67	0	Bacteria	Proteobacteria	Alphaproteobacteria	Rhodobacterales	Rubellimicrobium
ASV331	73	0	0	0	0	0	0	0	0	0	0	0	73	0	Bacteria	Bacteroidota	Bacteroidia	Sphingobacteriales	Sphingobacterium
ASV332	77	10	17	0	8	0	12	11	19	0	0	0	0	0	Bacteria	Firmicutes	Bacilli	Lactobacillales	Streptococcus
ASV333	74	0	74	0	0	0	0	0	0	0	0	0	0	0	Bacteria	Bacteroidota	Bacteroidia	Chitinophagales	Haliscomenobacter
ASV334	82	24	11	0	0	0	0	0	0	47	0	0	0	0	Bacteria	Chloroflexi	Anaerolineae	SBR1031	A4b
ASV335	79	0	7	0	9	0	0	0	0	63	0	0	0	0	Bacteria	Bacteroidota	Bacteroidia	Cytophagales	Sporocytophaga
ASV336	68	11	0	0	0	0	0	0	0	0	0	0	57	0	Bacteria	Bacteroidota	Bacteroidia	Chitinophagales	Taibaiella
ASV337	66	0	0	0	0	0	0	0	0	0	0	0	66	0	Bacteria	Proteobacteria	Alphaproteobacteria	Rhodospirillales	uncultured
ASV338	75	16	28	13	0	0	0	18	0	0	0	0	0	0	Bacteria	Firmicutes	Clostridia	Clostridiales	Clostridium_sensu_stricto_10
ASV339	70	0	0	0	3	0	0	67	0	0	0	0	0	0	Bacteria	Proteobacteria	Gammaproteobacteria	Burkholderiales	Unassigned Chitinophagales
ASV340	73	0	0	0	0	23	0	50	0	0	0	0	0	0	Bacteria	Bacteroidota	Bacteroidia	Chitinophagales	Aurantisolimonas
ASV341	72	0	0	0	0	0	0	0	0	22	0	0	50	0	Bacteria	Proteobacteria	Gammaproteobacteria	Burkholderiales	Unassigned Vicinamibacterales
ASV342	66	0	0	0	0	0	34	0	0	0	32	0	0	0	Bacteria	Acidobacteriota	Vicinamibacteria	Vicinamibacterales	uncultured
ASV343	53	0	0	0	0	0	0	0	0	0	0	53	0	0	Bacteria	Bacteroidota	Bacteroidia	Bacteroidales	Bacteroides
ASV344	71	0	0	0	0	0	0	0	0	0	0	0	71	0	Bacteria	Proteobacteria	Alphaproteobacteria	Rickettsiales	Wolbachia
ASV345	72	0	0	0	0	0	14	0	0	0	0	0	58	0	Bacteria	Myxococcota	Myxococcia	Myxococcales	Cystobacter
ASV346	78	0	0	0	0	0	0	0	49	0	0	0	0	29	Bacteria	Actinobacteriota	Actinobacteria	Micrococcales	Rothia
ASV347	78	0	34	0	0	0	44	0	0	0	0	0	0	0	Bacteria	Proteobacteria	Alphaproteobacteria	Azospirillales	Azospirillum
ASV348	83	0	0	0	0	0	70	0	13	0	0	0	0	0	Bacteria	Firmicutes	Clostridia	Lachnospirales	Lachnospiraceae_NK4A136_group
ASV349	85	0	0	0	0	0	85	0	0	0	0	0	0	0	Bacteria	Proteobacteria	Gammaproteobacteria	Enterobacterales	Unassigned Chthoniobacterales
ASV350	63	0	17	0	0	11	0	0	0	35	0	0	0	0	Bacteria	Verrucomicrobiota	Verrucomicrobiae	Chthoniobacterales	Chthoniobacter
ASV351	72	0	0	0	0	0	0	0	0	44	0	28	0	0	Bacteria	Bdellovibrionota	Oligoflexia	0319-6G20	0319-6G20
ASV352	53	0	0	0	0	0	0	0	0	0	53	0	0	0	Bacteria	Proteobacteria	Alphaproteobacteria	Caulobacterales	Brevundimonas
ASV353	56	0	0	0	0	0	0	11	0	0	12	0	0	33	Bacteria	Actinobacteriota	Actinobacteria	Corynebacteriales	Corynebacterium
ASV354	71	0	0	0	0	0	0	0	0	0	0	0	71	0	Bacteria	Bacteroidota	Bacteroidia	Chitinophagales	Sediminibacterium
ASV355	68	0	0	0	0	0	0	0	0	0	0	0	68	0	Bacteria	Bacteroidota	Bacteroidia	Chitinophagales	Taibaiella
ASV356	71	0	0	0	32	0	0	0	0	0	0	0	39	0	Bacteria	Proteobacteria	Gammaproteobacteria	Burkholderiales	Snodgrassella
ASV357	67	0	0	0	0	0	0	0	0	0	0	0	0	67	Bacteria	Bacteroidota	Bacteroidia	Bacteroidales	Prevotella
ASV358	65	0	13	17	0	0	0	35	0	0	0	0	0	0	Bacteria	Proteobacteria	Gammaproteobacteria	Burkholderiales	Massilia
ASV359	73	25	0	0	0	0	0	0	0	48	0	0	0	0	Bacteria	Proteobacteria	Alphaproteobacteria	Zavarziniales	Unassigned Myxococcales
ASV360	56	0	0	0	0	0	0	0	0	0	0	56	0	0	Bacteria	Myxococcota	Myxococcia	Myxococcales	Unassigned Bacteroidales
ASV361	60	0	0	0	12	0	0	12	0	0	0	36	0	0	Bacteria	Bacteroidota	Bacteroidia	Bacteroidales	Bacteroides
ASV362	71	0	0	0	0	11	37	0	0	0	0	0	23	0	Bacteria	Firmicutes	Clostridia	Oscillospirales	NK4A214_group
ASV363	67	0	0	0	0	0	0	0	0	0	0	0	0	67	Bacteria	Chloroflexi	Anaerolineae	SBR1031	SBR1031
ASV364	64	0	64	0	0	0	0	0	0	0	0	0	0	0	Bacteria	Unassigned	Bacteria	Unassigned	Unassigned Nitrospirales
ASV365	76	0	0	0	0	0	0	22	0	54	0	0	0	0	Bacteria	Nitrospirota	Nitrospiria	Nitrospirales	Nitrospira
ASV366	65	0	0	12	0	18	0	0	0	8	0	0	0	27	Bacteria	Actinobacteriota	Thermoleophilia	Gaiellales	Gaiella
ASV367	66	0	0	0	0	0	0	0	0	4	0	0	0	62	Bacteria	Planctomycetota	Phycisphaerae	Phycisphaerales	SM1A02
ASV368	74	0	15	0	10	0	0	0	13	26	10	0	0	0	Bacteria	Nitrospirota	Nitrospiria	Nitrospirales	Nitrospira
ASV369	60	0	0	0	0	0	0	0	0	0	60	0	0	0	Bacteria	Proteobacteria	Alphaproteobacteria	Dongiales	Dongia
ASV370	60	0	0	0	0	0	0	15	0	0	45	0	0	0	Bacteria	Proteobacteria	Gammaproteobacteria	Burkholderiales	Ferribacterium
ASV371	60	0	0	0	0	16	0	0	0	0	44	0	0	0	Bacteria	Actinobacteriota	Acidimicrobiia	Actinomarinales	Candidatus_Actinomarina
ASV372	67	0	0	0	0	0	0	0	13	0	0	0	54	0	Bacteria	Proteobacteria	Alphaproteobacteria	Rhizobiales	Pseudolabrys
ASV373	62	0	0	0	0	0	0	0	0	0	0	0	0	62	Bacteria	Firmicutes	Clostridia	Lachnospirales	Blautia
ASV374	63	0	63	0	0	0	0	0	0	0	0	0	0	0	Bacteria	Proteobacteria	Gammaproteobacteria	Salinisphaerales	uncultured
ASV375	75	0	5	0	0	0	0	0	0	70	0	0	0	0	Bacteria	Firmicutes	Clostridia	Clostridiales	Clostridium_sensu_stricto_12
ASV376	80	0	0	0	0	0	0	0	0	80	0	0	0	0	Bacteria	Desulfobacterota	Desulfobulbia	Desulfobulbales	Unassigned Synergistales
ASV377	52	0	0	0	0	0	0	0	0	0	0	52	0	0	Bacteria	Synergistota	Synergistia	Synergistales	uncultured
ASV378	54	0	0	24	0	0	0	7	0	0	0	17	0	6	Bacteria	Firmicutes	Clostridia	Oscillospirales	[Eubacterium]_coprostanoligenes_group
ASV379	60	0	0	0	0	0	0	0	0	0	0	0	60	0	Bacteria	Actinobacteriota	Actinobacteria	Frankiales	Nakamurella
ASV380	66	0	0	0	0	0	0	0	0	0	0	0	66	0	Bacteria	Proteobacteria	Gammaproteobacteria	Burkholderiales	Unassigned Gaiellales
ASV381	71	0	0	14	0	17	0	0	8	0	0	0	32	0	Bacteria	Actinobacteriota	Thermoleophilia	Gaiellales	uncultured
ASV382	74	17	0	0	0	0	57	0	0	0	0	0	0	0	Bacteria	Bacteroidota	Bacteroidia	Flavobacteriales	NS4_marine_group
ASV383	79	0	0	0	0	0	79	0	0	0	0	0	0	0	Bacteria	Firmicutes	Clostridia	Lachnospirales	Anaerostipes
ASV384	73	0	0	0	8	0	0	0	0	65	0	0	0	0	Bacteria	Firmicutes	Clostridia	Lachnospirales	Unassigned Sumerlaeales
ASV385	70	0	0	0	0	0	33	0	0	0	0	0	0	37	Bacteria	Sumerlaeota	Sumerlaeia	Sumerlaeales	Sumerlaea
ASV386	76	0	0	0	11	0	0	0	0	65	0	0	0	0	Bacteria	Verrucomicrobiota	Chlamydiae	Chlamydiales	Unassigned Nov.24
ASV387	69	0	0	0	0	25	0	0	0	44	0	0	0	0	Bacteria	Acidobacteriota	Blastocatellia	2024-11-01	2024-11-01
ASV388	68	0	0	0	0	0	0	0	21	16	0	16	0	15	Bacteria	Actinobacteriota	Actinobacteria	Micrococcales	Kocuria
ASV389	59	0	0	0	0	0	0	14	0	0	0	0	0	45	Bacteria	MBNT15	MBNT15	MBNT15	MBNT15
ASV390	64	0	0	11	16	0	0	0	0	0	0	0	0	37	Bacteria	Actinobacteriota	Actinobacteria	Micrococcales	Unassigned Erysipelotrichales
ASV391	65	0	0	0	35	0	0	0	30	0	0	0	0	0	Bacteria	Firmicutes	Bacilli	Erysipelotrichales	Holdemanella
ASV392	79	0	0	0	0	0	79	0	0	0	0	0	0	0	Bacteria	Firmicutes	Clostridia	Lachnospirales	Blautia
ASV393	63	0	11	0	0	0	0	0	0	22	30	0	0	0	Bacteria	Gemmatimonadota	Gemmatimonadetes	Gemmatimonadales	uncultured
ASV394	68	0	0	0	0	0	0	0	19	7	0	0	42	0	Bacteria	Actinobacteriota	Acidimicrobiia	Actinomarinales	Candidatus_Actinomarina
ASV395	56	0	0	0	0	0	0	0	0	0	0	56	0	0	Bacteria	Acidobacteriota	Vicinamibacteria	Vicinamibacterales	uncultured
ASV396	55	0	20	0	6	0	11	0	0	0	0	10	0	8	Bacteria	Bacteroidota	Bacteroidia	Bacteroidales	Muribaculaceae
ASV397	64	0	0	0	0	0	0	0	0	0	0	0	64	0	Bacteria	Firmicutes	Clostridia	Lachnospirales	Marvinbryantia
ASV398	76	0	0	0	0	0	76	0	0	0	0	0	0	0	Bacteria	Verrucomicrobiota	Verrucomicrobiae	Chthoniobacterales	Candidatus_Udaeobacter
ASV399	71	0	0	0	0	19	0	0	0	52	0	0	0	0	Bacteria	Firmicutes	Clostridia	Clostridia	Unassigned Cytophagales
ASV400	56	0	0	0	0	0	0	0	0	0	0	0	56	0	Bacteria	Bacteroidota	Bacteroidia	Cytophagales	Unassigned Aeromonadales
ASV401	65	0	0	0	0	23	0	42	0	0	0	0	0	0	Bacteria	Proteobacteria	Gammaproteobacteria	Aeromonadales	Aeromonas
ASV402	72	0	17	0	0	0	0	0	24	31	0	0	0	0	Bacteria	Proteobacteria	Alphaproteobacteria	Rhizobiales	Unassigned Rhizobiaceae
ASV403	43	0	0	0	0	0	0	0	0	0	0	43	0	0	Bacteria	Proteobacteria	Alphaproteobacteria	Rhizobiales	Allorhizobium-Neorhizobium-Pararhizobium-Rhizobium
ASV404	65	0	0	0	0	0	36	0	0	0	0	29	0	0	Bacteria	Bacteroidota	Bacteroidia	Cytophagales	uncultured
ASV405	68	0	0	0	0	0	0	0	0	0	0	0	68	0	Bacteria	Acidobacteriota	Vicinamibacteria	Vicinamibacterales	uncultured
ASV406	62	0	0	0	0	0	0	0	0	0	0	0	62	0	Bacteria	Actinobacteriota	Actinobacteria	Propionibacteriales	Aeromicrobium
ASV407	48	0	0	0	0	0	0	0	0	0	0	0	0	48	Bacteria	Bdellovibrionota	Bdellovibrionia	Bdellovibrionales	Bdellovibrio
ASV408	59	0	0	0	0	0	0	0	0	0	0	0	0	59	Bacteria	Proteobacteria	Alphaproteobacteria	Acetobacterales	Commensalibacter
ASV409	59	0	0	9	0	0	0	5	4	0	0	0	0	41	Bacteria	Bacteroidota	Bacteroidia	Flavobacteriales	NS5_marine_group
ASV410	65	0	0	0	0	0	0	0	0	0	0	0	0	65	Bacteria	Firmicutes	Clostridia	Clostridiales	Clostridium_sensu_stricto_1
ASV411	65	19	46	0	0	0	0	0	0	0	0	0	0	0	Bacteria	Proteobacteria	Gammaproteobacteria	Burkholderiales	Unassigned Clostridiales
ASV412	70	0	0	0	18	0	0	20	0	32	0	0	0	0	Bacteria	Firmicutes	Clostridia	Clostridiales	Clostridium_sensu_stricto_10
ASV413	64	0	0	11	0	0	14	0	0	29	0	10	0	0	Bacteria	Proteobacteria	Gammaproteobacteria	Enterobacterales	Pantoea
ASV414	66	17	10	0	0	0	28	0	0	11	0	0	0	0	Bacteria	Firmicutes	Clostridia	Lachnospirales	Dorea
ASV415	63	0	0	21	0	0	0	0	0	15	0	0	27	0	Bacteria	Firmicutes	Clostridia	Lachnospirales	[Ruminococcus]_gauvreauii_group
ASV416	43	0	0	0	0	0	0	0	0	0	0	43	0	0	Bacteria	Firmicutes	Clostridia	Lachnospirales	Fusicatenibacter
ASV417	62	0	0	0	0	0	0	27	0	0	0	0	35	0	Bacteria	Acidobacteriota	Blastocatellia	Pyrinomonadales	RB41
ASV418	65	16	15	0	0	28	0	0	0	0	0	0	6	0	Bacteria	Firmicutes	Clostridia	Oscillospirales	Ruminococcus
ASV419	64	0	64	0	0	0	0	0	0	0	0	0	0	0	Bacteria	Proteobacteria	Gammaproteobacteria	Salinisphaerales	Panacagrimonas
ASV420	69	0	0	0	0	23	0	0	0	46	0	0	0	0	Bacteria	Proteobacteria	Gammaproteobacteria	Burkholderiales	Sulfuricella
ASV421	54	0	0	0	0	0	0	0	0	0	54	0	0	0	Bacteria	Proteobacteria	Alphaproteobacteria	Elsterales	uncultured
ASV422	49	0	0	0	0	0	0	0	0	0	0	49	0	0	Bacteria	Patescibacteria	Parcubacteria	Candidatus_Nomurabacteria	Candidatus_Nomurabacteria
ASV423	62	0	0	0	0	0	0	54	0	0	0	8	0	0	Bacteria	Proteobacteria	Alphaproteobacteria	SAR11_clade	Clade_II
ASV424	61	0	0	0	0	0	0	0	0	0	0	0	61	0	Bacteria	Proteobacteria	Alphaproteobacteria	Zavarziniales	Unassigned Synechococcales
ASV425	60	0	0	0	0	0	0	0	0	0	0	0	60	0	Bacteria	Cyanobacteria	Cyanobacteriia	Synechococcales	Cyanobium_PCC-6307
ASV426	64	0	0	0	11	0	0	0	0	0	0	0	53	0	Bacteria	Planctomycetota	Planctomycetes	Pirellulales	Pirellula
ASV427	65	0	46	0	0	0	0	0	19	0	0	0	0	0	Bacteria	Proteobacteria	Gammaproteobacteria	Burkholderiales	Unassigned Eubacteriales
ASV428	61	0	0	0	0	61	0	0	0	0	0	0	0	0	Bacteria	Firmicutes	Clostridia	Eubacteriales	uncultured
ASV429	71	0	0	0	0	0	71	0	0	0	0	0	0	0	Bacteria	Myxococcota	Myxococcia	Myxococcales	Unassigned Blastocatellales
ASV430	63	0	0	0	0	0	27	0	0	12	0	0	0	24	Bacteria	Acidobacteriota	Blastocatellia	Blastocatellales	Unassigned Planctomycetales
ASV431	45	0	0	0	0	0	0	0	0	0	0	45	0	0	Bacteria	Planctomycetota	Planctomycetes	Planctomycetales	SH-PL14
ASV432	54	0	0	0	0	0	0	0	0	0	0	54	0	0	Bacteria	Proteobacteria	Alphaproteobacteria	Sphingomonadales	Novosphingobium
ASV433	61	0	0	0	0	0	0	0	0	0	0	0	61	0	Bacteria	Firmicutes	Clostridia	Clostridia	Ruminiclostridium
ASV434	58	0	0	0	0	0	0	0	0	0	0	0	58	0	Bacteria	Proteobacteria	Alphaproteobacteria	Caulobacterales	Caulobacter
ASV435	58	0	0	0	0	0	0	0	0	0	0	0	58	0	Bacteria	Firmicutes	Desulfotomaculia	Desulfotomaculales	Desulfohalotomaculum
ASV436	52	0	0	0	0	0	0	0	0	0	0	0	52	0	Bacteria	Proteobacteria	Alphaproteobacteria	Rickettsiales	Wolbachia
ASV437	44	0	0	0	0	0	0	0	0	0	44	0	0	0	Bacteria	Proteobacteria	Alphaproteobacteria	Rickettsiales	Wolbachia
ASV438	63	0	0	0	0	0	0	0	0	0	0	0	63	0	Bacteria	Proteobacteria	Gammaproteobacteria	Burkholderiales	Massilia
ASV439	62	0	0	0	0	0	0	0	0	0	0	0	62	0	Bacteria	Unassigned	Bacteria	Unassigned	Unassigned Diplorickettsiales
ASV440	57	0	0	0	0	0	0	0	0	0	0	0	0	57	Bacteria	Proteobacteria	Gammaproteobacteria	Diplorickettsiales	uncultured
ASV441	51	0	0	0	0	0	0	0	0	0	0	0	0	51	Bacteria	Proteobacteria	Gammaproteobacteria	Pseudomonadales	Pseudomonas
ASV442	56	0	56	0	0	0	0	0	0	0	0	0	0	0	Bacteria	Proteobacteria	Gammaproteobacteria	Xanthomonadales	Pseudoxanthomonas
ASV443	70	0	0	0	0	0	25	8	37	0	0	0	0	0	Bacteria	Proteobacteria	Gammaproteobacteria	Pseudomonadales	Pseudomonas
ASV444	57	0	49	0	0	0	0	0	0	8	0	0	0	0	Bacteria	Verrucomicrobiota	Verrucomicrobiae	Verrucomicrobiales	Verrucomicrobium
ASV445	64	0	0	0	33	0	0	0	0	31	0	0	0	0	Bacteria	Planctomycetota	Planctomycetes	Pirellulales	uncultured
ASV446	51	0	0	0	0	0	0	0	0	0	51	0	0	0	Bacteria	Proteobacteria	Alphaproteobacteria	Azospirillales	Inquilinus
ASV447	54	0	0	0	0	0	0	0	0	0	54	0	0	0	Bacteria	Proteobacteria	Gammaproteobacteria	Burkholderiales	Sutterella
ASV448	56	0	0	0	0	0	0	0	0	0	16	40	0	0	Bacteria	Proteobacteria	Gammaproteobacteria	SAR86_clade	SAR86_clade
ASV449	42	0	0	0	0	0	0	0	0	0	0	42	0	0	Bacteria	Verrucomicrobiota	Verrucomicrobiae	Chthoniobacterales	Chthoniobacter
ASV450	43	0	0	0	0	0	0	0	0	0	0	43	0	0	Bacteria	Proteobacteria	Gammaproteobacteria	Unassigned	Unassigned Vibrionales
ASV451	48	0	0	0	0	0	16	0	0	0	0	32	0	0	Bacteria	Proteobacteria	Gammaproteobacteria	Vibrionales	Vibrio
ASV452	50	0	17	0	0	0	0	0	0	0	0	33	0	0	Bacteria	Bdellovibrionota	Oligoflexia	0319-6G20	0319-6G20
ASV453	52	0	27	0	0	0	0	0	0	0	0	25	0	0	Bacteria	Synergistota	Synergistia	Synergistales	uncultured
ASV454	54	0	0	0	0	0	0	0	0	0	0	0	54	0	Bacteria	Proteobacteria	Gammaproteobacteria	Pseudomonadales	Unassigned SAR11_clade
ASV455	51	0	0	0	0	0	0	0	0	0	0	0	0	51	Bacteria	Proteobacteria	Alphaproteobacteria	SAR11_clade	Clade_Ib
ASV456	48	0	0	0	0	0	0	0	0	0	0	0	0	48	Bacteria	Proteobacteria	Gammaproteobacteria	Burkholderiales	Thiobacillus
ASV457	47	0	0	0	0	0	0	0	0	0	47	0	0	0	Bacteria	Actinobacteriota	Thermoleophilia	Gaiellales	uncultured
ASV458	58	0	0	0	0	0	0	0	0	0	0	58	0	0	Bacteria	Firmicutes	Clostridia	Clostridiales	Clostridium_sensu_stricto_1
ASV459	45	0	0	0	0	0	0	0	0	0	0	45	0	0	Bacteria	Proteobacteria	Alphaproteobacteria	Rhizobiales	Rhodomicrobium
ASV460	57	0	0	0	0	0	0	0	0	0	0	0	57	0	Bacteria	Acidobacteriota	Vicinamibacteria	Vicinamibacterales	uncultured
ASV461	51	0	0	0	0	0	0	0	0	0	0	0	51	0	Bacteria	Firmicutes	Clostridia	Lachnospirales	Coprococcus
ASV462	59	0	0	0	0	0	0	0	0	0	0	0	59	0	Bacteria	Myxococcota	Polyangia	Polyangiales	uncultured
ASV463	52	0	0	0	0	0	0	0	0	0	0	0	0	52	Bacteria	Proteobacteria	Gammaproteobacteria	Xanthomonadales	Pseudoxanthomonas
ASV464	54	0	0	0	0	0	0	0	0	0	0	0	0	54	Bacteria	Proteobacteria	Alphaproteobacteria	Rhizobiales	Aureimonas
ASV465	48	0	0	0	0	0	0	0	0	0	0	0	0	48	Bacteria	Proteobacteria	Alphaproteobacteria	Caulobacterales	Brevundimonas
ASV466	52	0	0	0	0	0	0	0	0	0	0	0	0	52	Bacteria	Actinobacteriota	Actinobacteria	Corynebacteriales	Corynebacterium
ASV467	56	0	0	0	17	0	0	0	0	0	0	0	0	39	Bacteria	Firmicutes	Bacilli	Bacillales	Bacillus
ASV468	66	2	2	0	0	0	22	10	30	0	0	0	0	0	Bacteria	Bacteroidota	Bacteroidia	Flavobacteriales	Salegentibacter
ASV469	63	0	0	0	27	0	0	0	0	36	0	0	0	0	Bacteria	Firmicutes	Bacilli	Bacillales	Bacillus
ASV470	45	0	0	0	0	0	0	0	0	0	45	0	0	0	Bacteria	Proteobacteria	Gammaproteobacteria	Xanthomonadales	Tahibacter
ASV471	57	25	3	1	2	0	0	0	11	0	7	0	8	0	Bacteria	Proteobacteria	Alphaproteobacteria	Acetobacterales	Commensalibacter
ASV472	50	0	0	0	0	0	0	0	0	0	0	50	0	0	Bacteria	Proteobacteria	Alphaproteobacteria	Sphingomonadales	Sphingopyxis
ASV473	55	0	0	0	0	0	0	0	0	0	0	55	0	0	Bacteria	Bacteroidota	Bacteroidia	Flavobacteriales	NS5_marine_group
ASV474	57	0	0	0	0	0	0	0	0	0	0	0	57	0	Bacteria	Firmicutes	Clostridia	Oscillospirales	Faecalibacterium
ASV475	51	0	0	0	0	0	0	0	0	0	0	0	51	0	Bacteria	Firmicutes	Clostridia	Clostridiales	Clostridium_sensu_stricto_1
ASV476	53	0	0	0	0	0	0	0	0	0	0	0	53	0	Bacteria	Proteobacteria	Gammaproteobacteria	Enterobacterales	Unassigned Myxococcales
ASV477	50	0	0	0	0	0	0	0	0	0	0	0	0	50	Bacteria	Myxococcota	Myxococcia	Myxococcales	P3OB-42
ASV478	55	0	38	0	17	0	0	0	0	0	0	0	0	0	Bacteria	Proteobacteria	Alphaproteobacteria	Caulobacterales	Caulobacter
ASV479	60	0	0	0	0	60	0	0	0	0	0	0	0	0	Bacteria	Proteobacteria	Alphaproteobacteria	Rhizobiales	Unassigned Azospirillales
ASV480	58	10	0	18	0	0	0	0	0	30	0	0	0	0	Bacteria	Proteobacteria	Alphaproteobacteria	Azospirillales	Azospirillum
ASV481	64	0	16	0	0	0	0	0	0	48	0	0	0	0	Bacteria	Gemmatimonadota	Longimicrobia	Longimicrobiales	Longimicrobium
ASV482	65	0	0	0	0	0	0	10	0	55	0	0	0	0	Bacteria	Planctomycetota	Planctomycetes	Pirellulales	uncultured
ASV483	56	21	22	0	0	0	0	0	0	13	0	0	0	0	Bacteria	Proteobacteria	Alphaproteobacteria	Rhizobiales	Unassigned Lactobacillaceae
ASV484	50	0	24	0	0	8	0	0	7	0	0	11	0	0	Bacteria	Firmicutes	Bacilli	Lactobacillales	Lactococcus
ASV485	52	0	0	0	0	0	0	0	0	0	0	0	52	0	Bacteria	Proteobacteria	Gammaproteobacteria	Burkholderiales	Comamonas
ASV486	58	0	0	0	0	0	0	0	0	0	0	0	58	0	Bacteria	Actinobacteriota	Actinobacteria	PeM15	PeM15
ASV487	56	0	0	0	0	0	0	0	0	0	0	0	56	0	Bacteria	Proteobacteria	Gammaproteobacteria	Enterobacterales	Unassigned Clostridiales
ASV488	56	0	0	0	0	0	0	0	0	0	0	0	56	0	Bacteria	Firmicutes	Clostridia	Clostridiales	Clostridium_sensu_stricto_1
ASV489	49	0	0	0	0	0	0	0	0	0	0	0	0	49	Bacteria	Bacteroidota	Bacteroidia	Chitinophagales	uncultured
ASV490	49	0	0	0	0	0	0	0	0	0	0	0	0	49	Bacteria	Proteobacteria	Gammaproteobacteria	Burkholderiales	Cupriavidus
ASV491	61	0	0	24	0	10	0	0	18	0	0	0	0	9	Bacteria	Proteobacteria	Alphaproteobacteria	Rhodobacterales	Unassigned Pseudomonadaceae
ASV492	52	23	0	0	0	29	0	0	0	0	0	0	0	0	Bacteria	Proteobacteria	Gammaproteobacteria	Pseudomonadales	Pseudomonas
ASV493	57	0	57	0	0	0	0	0	0	0	0	0	0	0	Bacteria	Proteobacteria	Alphaproteobacteria	Azospirillales	Azospirillum
ASV494	66	0	0	0	0	0	66	0	0	0	0	0	0	0	Bacteria	Bacteroidota	Bacteroidia	Flavobacteriales	NS5_marine_group
ASV495	60	0	14	0	13	0	0	0	0	33	0	0	0	0	Bacteria	Proteobacteria	Alphaproteobacteria	Acetobacterales	Roseomonas
ASV496	58	0	0	0	18	0	0	0	0	26	0	0	0	14	Bacteria	Proteobacteria	Alphaproteobacteria	Rhizobiales	Allorhizobium-Neorhizobium-Pararhizobium-Rhizobium
ASV497	61	0	0	0	0	0	0	0	0	0	0	0	61	0	Bacteria	Bacteroidota	Bacteroidia	Bacteroidales	Bacteroides
ASV498	55	0	0	0	0	0	0	0	0	0	0	0	55	0	Bacteria	WS2	WS2	WS2	WS2
ASV499	57	0	0	0	0	0	0	0	0	0	0	0	57	0	Bacteria	Actinobacteriota	Actinobacteria	Propionibacteriales	Aeromicrobium
ASV500	48	0	0	0	0	0	0	0	0	0	0	0	48	0	Bacteria	Actinobacteriota	Actinobacteria	Micrococcales	Unassigned Enterobacteriaceae
ASV501	58	0	0	0	0	0	0	0	0	0	0	0	58	0	Bacteria	Proteobacteria	Gammaproteobacteria	Enterobacterales	Unassigned Azospirillales
ASV502	49	0	0	0	0	0	0	0	0	0	0	0	0	49	Bacteria	Proteobacteria	Alphaproteobacteria	Azospirillales	Azospirillum
ASV503	54	0	0	0	0	0	0	0	0	0	0	0	0	54	Bacteria	Bacteroidota	Bacteroidia	Chitinophagales	uncultured
ASV504	48	48	0	0	0	0	0	0	0	0	0	0	0	0	Bacteria	Firmicutes	Bacilli	Bacillales	Bacillus
ASV505	56	0	19	23	0	0	0	0	0	8	0	6	0	0	Bacteria	Proteobacteria	Alphaproteobacteria	Rhizobiales	Pseudolabrys
ASV506	36	0	0	0	0	0	0	0	0	0	0	36	0	0	Bacteria	Proteobacteria	Alphaproteobacteria	Rhizobiales	uncultured
ASV507	40	0	0	0	0	0	0	0	0	0	0	40	0	0	Bacteria	Proteobacteria	Alphaproteobacteria	Rhodobacterales	Unassigned Micrococcales
ASV508	49	0	0	0	0	0	0	0	0	0	0	0	49	0	Bacteria	Actinobacteriota	Actinobacteria	Micrococcales	Cellulomonas
ASV509	54	0	0	0	0	0	0	0	0	0	0	0	54	0	Bacteria	Verrucomicrobiota	Verrucomicrobiae	Verrucomicrobiales	Luteolibacter
ASV510	52	0	0	0	0	0	0	0	0	0	0	0	0	52	Bacteria	Proteobacteria	Gammaproteobacteria	Burkholderiales	Unassigned Sphingomonadales
ASV511	50	0	0	0	0	0	0	0	0	0	0	0	0	50	Bacteria	Proteobacteria	Alphaproteobacteria	Sphingomonadales	Sphingomonas
ASV512	54	0	0	0	0	0	0	0	0	0	0	0	0	54	Bacteria	Bacteroidota	Bacteroidia	Bacteroidales	Bacteroides
ASV513	50	34	0	0	0	0	0	16	0	0	0	0	0	0	Bacteria	Firmicutes	Clostridia	Lachnospirales	Lachnospira
ASV514	49	0	0	0	0	0	0	0	0	26	0	23	0	0	Bacteria	Bacteroidota	Bacteroidia	Cytophagales	Dyadobacter
ASV515	53	0	0	0	0	0	0	0	0	36	17	0	0	0	Bacteria	Proteobacteria	Gammaproteobacteria	Xanthomonadales	Pseudoxanthomonas
ASV516	65	0	0	0	0	0	0	0	31	34	0	0	0	0	Bacteria	Proteobacteria	Gammaproteobacteria	Pseudomonadales	Pseudomonas
ASV517	49	0	0	0	0	0	0	0	0	0	49	0	0	0	Bacteria	Planctomycetota	Planctomycetes	Pirellulales	Pirellula
ASV518	52	0	0	0	0	0	7	2	0	0	0	19	24	0	Bacteria	Firmicutes	Clostridia	Peptostreptococcales-Tissierellales	Anaerococcus
ASV519	54	0	0	0	0	0	0	0	0	0	0	0	54	0	Bacteria	Proteobacteria	Alphaproteobacteria	Caulobacterales	Caulobacter
ASV520	49	0	0	0	0	0	0	0	0	0	0	0	49	0	Bacteria	Actinobacteriota	Actinobacteria	Micrococcales	Unassigned Paenibacillales
ASV521	52	0	0	0	0	0	0	0	0	0	0	0	52	0	Bacteria	Firmicutes	Bacilli	Paenibacillales	Paenibacillus
ASV522	56	0	0	0	0	0	0	0	0	0	0	0	56	0	Bacteria	Proteobacteria	Gammaproteobacteria	Burkholderiales	Thiobacillus
ASV523	52	0	12	0	0	0	0	0	0	0	0	0	40	0	Bacteria	Chloroflexi	KD4-96	KD4-96	KD4-96
ASV524	48	0	0	0	0	0	0	0	0	0	0	0	0	48	Bacteria	Verrucomicrobiota	Verrucomicrobiae	Chthoniobacterales	Candidatus_Udaeobacter
ASV525	47	0	0	0	0	0	0	0	0	0	0	0	0	47	Bacteria	Proteobacteria	Alphaproteobacteria	Sphingomonadales	Altererythrobacter
ASV526	55	0	0	0	0	0	0	0	0	0	0	0	0	55	Bacteria	Actinobacteriota	Thermoleophilia	Gaiellales	Unassigned Haliangiales
ASV527	50	0	0	0	24	26	0	0	0	0	0	0	0	0	Bacteria	Myxococcota	Polyangia	Haliangiales	Haliangium
ASV528	52	0	0	0	0	52	0	0	0	0	0	0	0	0	Bacteria	Actinobacteriota	Actinobacteria	Micrococcales	Unassigned Unassigned
ASV529	60	0	0	0	0	0	34	26	0	0	0	0	0	0	Bacteria	Unassigned	Bacteria	Unassigned	Unassigned Hydrogenedentiales
ASV530	52	0	26	0	0	0	0	0	0	26	0	0	0	0	Bacteria	Hydrogenedentes	Hydrogenedentia	Hydrogenedentiales	Hydrogenedensaceae
ASV531	58	0	29	0	0	0	0	0	0	24	0	0	0	5	Bacteria	Proteobacteria	Alphaproteobacteria	Rhodobacterales	Amaricoccus
ASV532	52	0	23	0	0	0	0	15	0	14	0	0	0	0	Bacteria	Firmicutes	Clostridia	Lachnospirales	Unassigned SAR86_clade
ASV533	45	0	0	0	0	0	0	0	0	0	45	0	0	0	Bacteria	Proteobacteria	Gammaproteobacteria	SAR86_clade	SAR86_clade
ASV534	50	7	0	0	0	13	13	0	0	0	17	0	0	0	Bacteria	Proteobacteria	Gammaproteobacteria	Pseudomonadales	Acinetobacter
ASV535	42	0	0	0	0	0	0	0	0	0	42	0	0	0	Bacteria	Bacteroidota	Bacteroidia	Bacteroidales	Bacteroides
ASV536	52	0	0	0	0	0	0	0	0	0	0	0	52	0	Bacteria	Planctomycetota	Planctomycetes	Isosphaerales	Unassigned Sphingomonadales
ASV537	43	0	0	0	0	0	0	0	0	0	0	0	0	43	Bacteria	Proteobacteria	Alphaproteobacteria	Sphingomonadales	Sphingomonas
ASV538	50	0	0	0	0	0	0	0	0	0	0	0	0	50	Bacteria	Proteobacteria	Alphaproteobacteria	Rhodobacterales	Unassigned Myxococcales
ASV539	51	0	0	0	0	0	0	0	0	0	0	0	0	51	Bacteria	Myxococcota	Myxococcia	Myxococcales	Myxococcus
ASV540	51	0	0	0	0	0	0	0	0	0	0	0	0	51	Bacteria	Myxococcota	Myxococcia	Myxococcales	Unassigned Rickettsiales
ASV541	43	0	0	0	0	0	0	0	0	0	0	0	0	43	Bacteria	Proteobacteria	Alphaproteobacteria	Rickettsiales	Wolbachia
ASV542	51	0	51	0	0	0	0	0	0	0	0	0	0	0	Bacteria	Firmicutes	Bacilli	Paenibacillales	Paenibacillus
ASV543	60	0	0	0	0	0	60	0	0	0	0	0	0	0	Bacteria	Proteobacteria	Alphaproteobacteria	Rhodospirillales	Magnetospirillaceae
ASV544	58	13	0	0	0	0	0	0	0	45	0	0	0	0	Bacteria	Planctomycetota	Planctomycetes	Planctomycetales	SH-PL14
ASV545	58	12	13	0	0	0	0	0	0	33	0	0	0	0	Bacteria	Acidobacteriota	Blastocatellia	2024-11-01	2024-11-01
ASV546	57	0	0	0	0	28	0	0	0	29	0	0	0	0	Bacteria	Firmicutes	Clostridia	Lachnospirales	Unassigned Sphingobacteriales
ASV547	36	0	0	0	0	0	0	0	0	0	36	0	0	0	Bacteria	Bacteroidota	Bacteroidia	Sphingobacteriales	Pedobacter
ASV548	44	0	0	0	0	9	0	0	0	0	35	0	0	0	Bacteria	Proteobacteria	Alphaproteobacteria	Caulobacterales	Asticcacaulis
ASV549	39	0	0	0	0	0	0	0	0	0	0	39	0	0	Bacteria	Proteobacteria	Alphaproteobacteria	Rhizobiales	Unassigned Alteromonadales
ASV550	37	0	0	0	0	0	0	0	0	0	0	37	0	0	Bacteria	Proteobacteria	Gammaproteobacteria	Alteromonadales	Pseudoalteromonas
ASV551	41	0	0	0	0	0	0	0	0	0	0	41	0	0	Bacteria	Actinobacteriota	Actinobacteria	Micrococcales	Unassigned Gemmatales
ASV552	51	0	0	0	0	0	0	0	0	0	0	0	51	0	Bacteria	Planctomycetota	Planctomycetes	Gemmatales	uncultured
ASV553	53	7	0	24	3	0	0	0	0	0	0	0	11	8	Bacteria	Bacteroidota	Bacteroidia	Bacteroidales	Parabacteroides
ASV554	55	0	0	0	0	0	34	0	0	0	0	0	21	0	Bacteria	Proteobacteria	Gammaproteobacteria	Pseudomonadales	Acinetobacter
ASV555	46	0	0	0	0	0	0	0	0	0	0	0	0	46	Bacteria	Proteobacteria	Alphaproteobacteria	SAR11_clade	Clade_III
ASV556	57	0	57	0	0	0	0	0	0	0	0	0	0	0	Bacteria	Proteobacteria	Alphaproteobacteria	Rhizobiales	Unassigned Lachnospirales
ASV557	57	0	34	0	0	0	0	0	23	0	0	0	0	0	Bacteria	Firmicutes	Clostridia	Lachnospirales	Unassigned Micrococcales
ASV558	56	0	0	0	16	0	40	0	0	0	0	0	0	0	Bacteria	Actinobacteriota	Actinobacteria	Micrococcales	Agromyces
ASV559	62	0	0	0	0	0	62	0	0	0	0	0	0	0	Bacteria	Proteobacteria	Gammaproteobacteria	UBA10353_marine_group	UBA10353_marine_group
ASV560	61	0	0	0	0	0	61	0	0	0	0	0	0	0	Bacteria	Proteobacteria	Gammaproteobacteria	Xanthomonadales	Tahibacter
ASV561	42	0	0	0	0	0	0	0	0	0	42	0	0	0	Bacteria	Proteobacteria	Gammaproteobacteria	Burkholderiales	Massilia
ASV562	48	0	0	0	0	0	0	0	0	0	48	0	0	0	Bacteria	Proteobacteria	Alphaproteobacteria	SAR11_clade	Clade_Ia
ASV563	40	0	0	0	0	0	0	0	0	0	0	40	0	0	Bacteria	Actinobacteriota	Thermoleophilia	Solirubrobacterales	67-14
ASV564	39	0	0	0	0	0	0	0	0	0	0	39	0	0	Bacteria	Verrucomicrobiota	Verrucomicrobiae	Verrucomicrobiales	Roseimicrobium
ASV565	45	0	0	0	0	0	0	0	0	0	0	0	45	0	Bacteria	Bacteroidota	Bacteroidia	Chitinophagales	Ferruginibacter
ASV566	50	0	0	0	0	0	0	0	0	0	0	0	50	0	Bacteria	Acidobacteriota	Vicinamibacteria	Vicinamibacterales	uncultured
ASV567	50	0	16	0	0	0	0	0	0	0	0	0	34	0	Bacteria	Firmicutes	Bacilli	Paenibacillales	Paenibacillus
ASV568	40	10	0	0	0	0	0	0	0	0	0	0	30	0	Bacteria	Chloroflexi	Chloroflexia	Thermomicrobiales	JG30-KF-CM45
ASV569	49	0	0	0	0	0	0	0	0	0	0	0	49	0	Bacteria	Proteobacteria	Alphaproteobacteria	Rhizobiales	Unassigned Clostridiales
ASV570	53	0	0	0	0	0	0	0	0	0	0	0	53	0	Bacteria	Firmicutes	Clostridia	Clostridiales	Clostridium_sensu_stricto_1
ASV571	42	0	0	0	0	0	0	0	0	0	0	0	0	42	Bacteria	Chloroflexi	Anaerolineae	Caldilineales	uncultured
ASV572	47	0	0	0	0	0	0	0	0	0	0	0	0	47	Bacteria	Myxococcota	Myxococcia	Myxococcales	Cystobacter
ASV573	53	53	0	0	0	0	0	0	0	0	0	0	0	0	Bacteria	Proteobacteria	Alphaproteobacteria	Rickettsiales	Wolbachia
ASV574	49	0	2	0	0	0	0	0	0	18	0	0	0	29	Bacteria	Proteobacteria	Alphaproteobacteria	Ferrovibrionales	Ferrovibrio
ASV575	55	20	0	0	0	0	0	0	0	35	0	0	0	0	Bacteria	Proteobacteria	Alphaproteobacteria	Rhizobiales	Nordella
ASV576	54	0	16	12	0	12	0	0	0	14	0	0	0	0	Bacteria	Proteobacteria	Alphaproteobacteria	Caulobacterales	SWB02
ASV577	53	0	0	17	0	0	0	29	0	7	0	0	0	0	Bacteria	Bacteroidota	Bacteroidia	Bacteroidales	Muribaculum
ASV578	48	0	0	0	0	0	0	0	0	0	48	0	0	0	Bacteria	Proteobacteria	Alphaproteobacteria	Azospirillales	Skermanella
ASV579	45	0	0	0	0	0	0	0	0	0	45	0	0	0	Bacteria	Bacteroidota	Bacteroidia	Bacteroidales	Bacteroides
ASV580	38	0	0	0	0	0	0	0	0	0	38	0	0	0	Bacteria	Proteobacteria	Alphaproteobacteria	Rhizobiales	uncultured
ASV581	45	0	0	0	0	0	0	0	0	0	45	0	0	0	Bacteria	Proteobacteria	Alphaproteobacteria	Rhizobiales	Unassigned Rhizobiaceae
ASV582	39	0	0	0	0	0	0	0	0	0	39	0	0	0	Bacteria	Proteobacteria	Alphaproteobacteria	Rhizobiales	Unassigned Bacteroidales
ASV583	36	0	0	0	0	0	0	0	0	0	0	36	0	0	Bacteria	Bacteroidota	Bacteroidia	Bacteroidales	Prevotella
ASV584	51	0	0	0	0	0	0	0	0	0	0	0	51	0	Bacteria	Proteobacteria	Gammaproteobacteria	Burkholderiales	IS-44
ASV585	48	0	0	0	0	0	0	0	0	0	0	0	48	0	Bacteria	Proteobacteria	Gammaproteobacteria	Burkholderiales	Candidatus_Nitrotoga
ASV586	44	0	0	0	0	0	0	0	0	0	0	0	0	44	Bacteria	Bacteroidota	Bacteroidia	Flavobacteriales	Ascidiimonas
ASV587	49	0	0	0	0	0	0	0	0	0	0	0	0	49	Bacteria	Actinobacteriota	Thermoleophilia	Solirubrobacterales	Patulibacter
ASV588	44	0	0	0	0	0	0	0	0	0	0	0	0	44	Bacteria	Proteobacteria	Alphaproteobacteria	Unassigned	Unassigned Xanthomonadales
ASV589	54	0	0	0	0	0	0	0	0	54	0	0	0	0	Bacteria	Proteobacteria	Gammaproteobacteria	Xanthomonadales	Unassigned Unassigned
ASV590	57	18	0	0	0	0	0	0	0	39	0	0	0	0	Bacteria	Bacteroidota	Bacteroidia	Unassigned	Unassigned uncultured
ASV591	51	0	0	0	0	0	0	0	0	9	0	42	0	0	Bacteria	Fibrobacterota	Chitinivibrionia	uncultured	uncultured
ASV592	53	0	42	0	0	0	0	0	0	11	0	0	0	0	Bacteria	Proteobacteria	Alphaproteobacteria	Azospirillales	Skermanella
ASV593	40	0	0	0	0	0	0	0	0	0	40	0	0	0	Bacteria	Acidobacteriota	Vicinamibacteria	Vicinamibacterales	Vicinamibacteraceae
ASV594	38	0	0	0	0	0	0	0	0	0	38	0	0	0	Bacteria	Proteobacteria	Gammaproteobacteria	Burkholderiales	A21b
ASV595	44	0	0	0	0	0	0	0	0	0	44	0	0	0	Bacteria	Fibrobacterota	Fibrobacteria	Fibrobacterales	possible_genus_04
ASV596	43	1	0	0	0	4	0	0	0	0	38	0	0	0	Bacteria	Bacteroidota	Bacteroidia	Flavobacteriales	NS9_marine_group
ASV597	36	0	0	0	0	0	0	0	0	0	0	36	0	0	Bacteria	Proteobacteria	Alphaproteobacteria	Rhizobiales	Nordella
ASV598	42	0	0	0	0	0	0	0	0	0	0	42	0	0	Bacteria	Bdellovibrionota	Bdellovibrionia	Bdellovibrionales	Bdellovibrio
ASV599	42	0	0	0	0	3	0	0	4	0	0	32	3	0	Bacteria	Proteobacteria	Gammaproteobacteria	Pseudomonadales	Acinetobacter
ASV600	44	0	3	0	0	1	0	0	0	0	0	40	0	0	Bacteria	WPS-2	WPS-2	WPS-2	WPS-2
ASV601	47	0	0	0	0	0	0	0	0	0	0	0	47	0	Bacteria	Cyanobacteria	Cyanobacteriia	Synechococcales	Synechococcus_CC9902
ASV602	48	0	0	0	0	0	0	0	0	0	0	0	48	0	Bacteria	Firmicutes	Clostridia	Oscillospirales	Incertae_Sedis
ASV603	49	0	0	0	0	0	0	0	0	0	0	0	0	49	Bacteria	Bacteroidota	Bacteroidia	Chitinophagales	Ferruginibacter
ASV604	49	0	0	0	0	0	0	0	0	0	0	0	0	49	Bacteria	Proteobacteria	Gammaproteobacteria	Diplorickettsiales	Aquicella
ASV605	44	0	0	0	0	0	0	0	0	0	0	0	0	44	Bacteria	Firmicutes	Bacilli	Paenibacillales	Paenibacillus
ASV606	53	0	0	0	0	0	8	5	12	0	0	0	0	28	Bacteria	Proteobacteria	Gammaproteobacteria	Pasteurellales	Haemophilus
ASV607	47	0	0	0	0	0	0	0	0	0	0	0	0	47	Bacteria	Proteobacteria	Gammaproteobacteria	Xanthomonadales	Pseudoxanthomonas
ASV608	46	0	46	0	0	0	0	0	0	0	0	0	0	0	Bacteria	Proteobacteria	Gammaproteobacteria	Burkholderiales	Ellin6067
ASV609	56	0	15	0	0	0	0	0	0	41	0	0	0	0	Bacteria	Proteobacteria	Alphaproteobacteria	Rhizobiales	Pedomicrobium
ASV610	50	0	0	0	0	0	0	0	0	43	6	1	0	0	Bacteria	Firmicutes	Bacilli	Paenibacillales	Paenibacillus
ASV611	54	0	0	0	0	0	0	0	0	54	0	0	0	0	Bacteria	Firmicutes	Clostridia	Clostridia	Unassigned Acetobacterales
ASV612	40	0	0	0	0	0	0	0	0	0	40	0	0	0	Bacteria	Proteobacteria	Alphaproteobacteria	Acetobacterales	uncultured
ASV613	41	0	0	0	0	0	0	0	0	0	41	0	0	0	Bacteria	Proteobacteria	Gammaproteobacteria	Pseudomonadales	Unassigned Oceanospirillales
ASV614	40	0	0	0	0	0	0	0	0	0	0	40	0	0	Bacteria	Proteobacteria	Gammaproteobacteria	Oceanospirillales	Marinomonas
ASV615	44	0	0	0	0	0	0	0	0	0	0	44	0	0	Bacteria	Actinobacteriota	Actinobacteria	Corynebacteriales	Mycobacterium
ASV616	40	0	0	0	0	0	0	0	0	0	0	40	0	0	Bacteria	Verrucomicrobiota	Verrucomicrobiae	Pedosphaerales	Unassigned Burkholderiaceae
ASV617	45	0	0	0	0	0	0	0	0	0	0	45	0	0	Bacteria	Proteobacteria	Gammaproteobacteria	Burkholderiales	Sutterella
ASV618	40	0	0	0	0	0	0	0	0	0	0	40	0	0	Bacteria	Actinobacteriota	Actinobacteria	Propionibacteriales	Nocardioides
ASV619	53	0	0	0	0	0	0	0	0	0	0	0	53	0	Bacteria	Firmicutes	Bacilli	Lactobacillales	Brochothrix
ASV620	45	0	0	0	0	0	0	0	0	0	0	0	45	0	Bacteria	Bacteroidota	Bacteroidia	Bacteroidales	Bacteroides
ASV621	50	0	0	0	0	0	0	0	0	0	0	0	50	0	Bacteria	Bacteroidota	Bacteroidia	Bacteroidales	Unassigned Unassigned
ASV622	44	0	0	0	0	0	0	0	0	0	0	0	44	0	Bacteria	Patescibacteria	ABY1	Unassigned	Unassigned Lachnospirales
ASV623	44	0	0	0	0	0	0	0	0	0	0	0	0	44	Bacteria	Firmicutes	Clostridia	Lachnospirales	Lachnospiraceae_NK4A136_group
ASV624	48	0	0	0	0	0	0	0	0	0	0	0	0	48	Bacteria	Chloroflexi	Anaerolineae	Caldilineales	uncultured
ASV625	48	0	48	0	0	0	0	0	0	0	0	0	0	0	Bacteria	Proteobacteria	Gammaproteobacteria	Burkholderiales	Hydrogenophaga
ASV626	51	0	0	0	31	0	0	20	0	0	0	0	0	0	Bacteria	Chloroflexi	KD4-96	KD4-96	KD4-96
ASV627	51	0	0	0	0	0	0	24	0	27	0	0	0	0	Bacteria	Planctomycetota	Planctomycetes	Pirellulales	Pirellula
ASV628	54	0	16	0	0	0	0	0	0	38	0	0	0	0	Bacteria	Actinobacteriota	Actinobacteria	Corynebacteriales	Rhodococcus
ASV629	55	0	0	0	0	0	0	0	0	55	0	0	0	0	Bacteria	Firmicutes	Clostridia	Clostridiales	Fonticella
ASV630	47	0	0	0	0	0	0	0	0	0	47	0	0	0	Bacteria	Proteobacteria	Gammaproteobacteria	Burkholderiales	Methyloversatilis
ASV631	48	10	0	5	16	0	14	0	0	0	0	3	0	0	Bacteria	Bacteroidota	Bacteroidia	Bacteroidales	Alloprevotella
ASV632	46	0	0	0	0	0	0	0	0	0	0	46	0	0	Bacteria	Cyanobacteria	Cyanobacteriia	Synechococcales	Prochlorococcus_MIT9313
ASV633	47	0	0	0	0	0	0	0	0	0	0	0	47	0	Bacteria	Cyanobacteria	Gammaproteobacteria	Burkholderiales	SC-I-84
ASV634	46	0	0	0	0	0	0	0	0	0	0	0	46	0	Bacteria	Proteobacteria	Alphaproteobacteria	Rhizobiales	Unassigned Lactobacillaceae
ASV635	45	0	0	0	0	0	0	0	0	0	0	0	45	0	Bacteria	Firmicutes	Bacilli	Lactobacillales	Enterococcus
ASV636	46	0	0	0	0	0	0	0	0	0	0	0	46	0	Bacteria	Proteobacteria	Alphaproteobacteria	Rhizobiales	Unassigned Bifidobacteriales
ASV637	42	0	0	0	0	0	0	0	0	0	0	0	42	0	Bacteria	Actinobacteriota	Actinobacteria	Bifidobacteriales	Bifidobacterium
ASV638	43	0	0	0	0	0	0	0	0	0	0	0	0	43	Bacteria	Bacteroidota	Bacteroidia	Bacteroidales	Bacteroides
ASV639	38	0	0	0	0	0	0	0	0	0	0	0	0	38	Bacteria	Actinobacteriota	Actinobacteria	Propionibacteriales	Nocardioides
ASV640	44	0	0	0	0	0	0	0	0	0	0	0	0	44	Bacteria	Bdellovibrionota	Oligoflexia	0319-6G20	0319-6G20
ASV641	44	0	0	0	0	0	0	0	0	0	0	0	0	44	Bacteria	Proteobacteria	Gammaproteobacteria	Burkholderiales	Sutterella
ASV642	45	0	0	0	0	0	0	0	0	0	0	0	0	45	Bacteria	Proteobacteria	Gammaproteobacteria	Enterobacterales	Unassigned Thermoanaerobaculales
ASV643	49	31	0	0	18	0	0	0	0	0	0	0	0	0	Bacteria	Acidobacteriota	Thermoanaerobaculia	Thermoanaerobaculales	Subgroup_10
ASV644	54	0	0	0	0	0	43	11	0	0	0	0	0	0	Bacteria	Actinobacteriota	Actinobacteria	Frankiales	Nakamurella
ASV645	58	0	0	0	0	0	58	0	0	0	0	0	0	0	Bacteria	Firmicutes	Clostridia	Oscillospirales	Butyricicoccus
ASV646	52	0	45	0	0	0	0	0	3	4	0	0	0	0	Bacteria	Firmicutes	Bacilli	Lactobacillales	Aerococcus
ASV647	47	0	39	0	0	0	0	0	0	8	0	0	0	0	Bacteria	Proteobacteria	Gammaproteobacteria	Burkholderiales	Limnobacter
ASV648	55	0	0	0	0	0	0	0	0	55	0	0	0	0	Bacteria	Planctomycetota	Planctomycetes	Pirellulales	Pir4_lineage
ASV649	35	0	0	0	0	0	0	0	0	0	35	0	0	0	Bacteria	Planctomycetota	Planctomycetes	Gemmatales	uncultured
ASV650	39	0	0	0	0	0	0	0	0	0	39	0	0	0	Bacteria	Proteobacteria	Alphaproteobacteria	Defluviicoccales	uncultured
ASV651	38	0	0	0	0	0	0	0	0	0	38	0	0	0	Bacteria	Elusimicrobiota	Lineage_IIb	Lineage_IIb	Lineage_IIb
ASV652	39	20	0	0	0	0	0	0	0	0	19	0	0	0	Bacteria	Firmicutes	Clostridia	Lachnospirales	Lachnospiraceae_UCG-010
ASV653	36	0	0	0	0	0	0	0	0	0	0	36	0	0	Bacteria	Proteobacteria	Alphaproteobacteria	Rhizobiales	Pedomicrobium
ASV654	41	0	6	0	0	0	0	0	0	0	0	35	0	0	Bacteria	Myxococcota	Polyangia	Polyangiales	Pajaroellobacter
ASV655	44	0	17	0	0	0	0	0	0	0	0	6	21	0	Bacteria	Actinobacteriota	Actinobacteria	Corynebacteriales	Mycobacterium
ASV656	45	0	0	0	0	0	0	0	0	0	0	0	45	0	Bacteria	Firmicutes	Clostridia	Lachnospirales	Lachnospiraceae_UCG-004
ASV657	45	0	0	0	0	0	0	0	0	0	0	0	45	0	Bacteria	Myxococcota	Polyangia	Haliangiales	Haliangium
ASV658	40	0	0	0	0	0	0	0	0	0	0	0	40	0	Bacteria	Firmicutes	Bacilli	Paenibacillales	Unassigned Veillonellales-Selenomonadales
ASV659	36	0	0	0	0	0	0	0	0	0	0	0	0	36	Bacteria	Firmicutes	Negativicutes	Veillonellales-Selenomonadales	Megamonas
ASV660	42	0	0	0	0	0	0	0	0	0	0	0	0	42	Bacteria	Bacteroidota	Bacteroidia	Bacteroidales	Bacteroides
ASV661	41	0	0	0	0	0	0	0	0	0	0	0	0	41	Bacteria	Acidobacteriota	Vicinamibacteria	Vicinamibacterales	uncultured
ASV662	53	0	53	0	0	0	0	0	0	0	0	0	0	0	Bacteria	Chloroflexi	Anaerolineae	SBR1031	A4b
ASV663	49	0	12	0	19	18	0	0	0	0	0	0	0	0	Bacteria	Actinobacteriota	Actinobacteria	Corynebacteriales	Rhodococcus
ASV664	55	0	0	0	0	0	55	0	0	0	0	0	0	0	Bacteria	Proteobacteria	Alphaproteobacteria	Caulobacterales	Brevundimonas
ASV665	55	0	0	0	0	0	55	0	0	0	0	0	0	0	Bacteria	Actinobacteriota	Thermoleophilia	Gaiellales	uncultured
ASV666	56	0	0	0	0	0	56	0	0	0	0	0	0	0	Bacteria	Bacteroidota	Bacteroidia	Bacteroidales	Muribaculaceae
ASV667	56	0	0	0	0	0	56	0	0	0	0	0	0	0	Bacteria	Bacteroidota	Bacteroidia	Bacteroidales	Bacteroides
ASV668	55	0	0	0	0	0	55	0	0	0	0	0	0	0	Bacteria	Bacteroidota	Bacteroidia	Bacteroidales	Bacteroides
ASV669	47	0	0	0	0	0	0	47	0	0	0	0	0	0	Bacteria	Firmicutes	Clostridia	Lachnospirales	Unassigned Unassigned
ASV670	43	0	0	0	0	0	0	0	0	22	0	21	0	0	Bacteria	Unassigned	Bacteria	Unassigned	Unassigned Synechococcales
ASV671	41	0	0	0	0	0	0	0	0	0	41	0	0	0	Bacteria	Cyanobacteria	Cyanobacteriia	Synechococcales	Prochlorococcus_MIT9313
ASV672	38	0	0	0	0	0	0	0	0	0	38	0	0	0	Bacteria	Cyanobacteria	Cyanobacteriia	Synechococcales	Prochlorococcus_MIT9313
ASV673	37	0	0	0	0	0	0	0	0	0	0	37	0	0	Bacteria	Cyanobacteria	Clostridia	Lachnospirales	Blautia
ASV674	45	0	0	0	0	0	0	0	0	0	0	0	45	0	Bacteria	Acidobacteriota	Thermoanaerobaculia	Thermoanaerobaculales	Subgroup_10
ASV675	43	0	0	0	0	0	0	0	0	0	0	0	43	0	Bacteria	Firmicutes	Clostridia	Clostridia	Unassigned Flavobacteriales
ASV676	37	0	0	0	0	0	0	0	0	0	0	0	37	0	Bacteria	Bacteroidota	Bacteroidia	Flavobacteriales	NS2b_marine_group
ASV677	40	0	0	0	0	0	0	0	0	0	0	0	40	0	Bacteria	Firmicutes	Limnochordia	Limnochordales	Limnochordaceae
ASV678	45	0	0	0	0	0	0	0	0	0	0	0	45	0	Bacteria	Proteobacteria	Alphaproteobacteria	Caulobacterales	SWB02
ASV679	44	0	0	15	0	0	0	0	0	0	0	0	29	0	Bacteria	Actinobacteriota	Actinobacteria	Corynebacteriales	Mycobacterium
ASV680	46	0	0	0	0	0	0	0	0	0	0	0	46	0	Bacteria	Bacteroidota	Bacteroidia	Cytophagales	Dyadobacter
ASV681	50	0	0	0	0	0	19	0	0	0	0	0	31	0	Bacteria	Actinobacteriota	Actinobacteria	Micrococcales	Unassigned Fimbriimonadales
ASV682	44	0	0	0	0	0	0	0	0	0	0	0	0	44	Bacteria	Armatimonadota	Fimbriimonadia	Fimbriimonadales	Unassigned Veillonellales-Selenomonadales
ASV683	46	0	0	0	0	0	0	0	0	0	0	0	0	46	Bacteria	Firmicutes	Negativicutes	Veillonellales-Selenomonadales	Veillonella
ASV684	46	0	8	0	0	38	0	0	0	0	0	0	0	0	Bacteria	Verrucomicrobiota	Verrucomicrobiae	Pedosphaerales	uncultured
ASV685	54	0	0	0	0	0	54	0	0	0	0	0	0	0	Bacteria	Firmicutes	Clostridia	Clostridia	Unassigned Oscillospirales
ASV686	56	0	0	0	0	0	56	0	0	0	0	0	0	0	Bacteria	Firmicutes	Clostridia	Oscillospirales	uncultured
ASV687	53	0	0	0	0	0	53	0	0	0	0	0	0	0	Bacteria	Bacteroidota	Bacteroidia	Chitinophagales	uncultured
ASV688	56	0	0	0	0	0	56	0	0	0	0	0	0	0	Bacteria	Firmicutes	Clostridia	Lachnospirales	[Eubacterium]_hallii_group
ASV689	53	0	0	0	0	0	53	0	0	0	0	0	0	0	Bacteria	Firmicutes	Bacilli	Paenibacillales	Paenibacillus
ASV690	55	0	0	0	0	0	55	0	0	0	0	0	0	0	Bacteria	Campilobacterota	Campylobacteria	Campylobacterales	Halarcobacter
ASV691	48	0	0	37	0	0	0	0	0	11	0	0	0	0	Bacteria	Proteobacteria	Alphaproteobacteria	Rhizobiales	Unassigned Blastocatellales
ASV692	35	0	0	0	0	0	0	0	0	0	35	0	0	0	Bacteria	Acidobacteriota	Blastocatellia	Blastocatellales	Unassigned S085
ASV693	44	0	0	0	0	0	0	0	0	0	44	0	0	0	Bacteria	Chloroflexi	Dehalococcoidia	S085	S085
ASV694	36	0	0	0	0	0	0	0	0	0	0	36	0	0	Bacteria	Acidobacteriota	Vicinamibacteria	Vicinamibacterales	Vicinamibacteraceae
ASV695	36	0	0	0	0	0	0	0	0	0	0	36	0	0	Bacteria	Actinobacteriota	Actinobacteria	Pseudonocardiales	Unassigned Chitinophagales
ASV696	37	0	0	0	0	0	0	0	0	0	0	37	0	0	Bacteria	Bacteroidota	Bacteroidia	Chitinophagales	Unassigned Burkholderiaceae
ASV697	38	0	0	0	0	0	0	0	0	0	0	38	0	0	Bacteria	Proteobacteria	Gammaproteobacteria	Burkholderiales	Unassigned Lachnospirales
ASV698	45	0	0	0	0	0	0	0	0	0	0	0	45	0	Bacteria	Firmicutes	Clostridia	Lachnospirales	Roseburia
ASV699	47	0	0	0	0	0	0	0	0	0	0	0	47	0	Bacteria	Proteobacteria	Gammaproteobacteria	Burkholderiales	Unassigned Propionibacteriales
ASV700	46	0	15	0	0	0	0	0	0	0	0	0	31	0	Bacteria	Actinobacteriota	Actinobacteria	Propionibacteriales	Nocardioides
ASV701	40	0	0	0	0	0	0	0	0	0	0	0	0	40	Bacteria	Acidobacteriota	Vicinamibacteria	Vicinamibacterales	uncultured
ASV702	46	0	0	0	0	0	0	0	0	0	0	0	0	46	Bacteria	Proteobacteria	Gammaproteobacteria	Burkholderiales	A21b
ASV703	45	0	45	0	0	0	0	0	0	0	0	0	0	0	Bacteria	Proteobacteria	Alphaproteobacteria	Sphingomonadales	Sphingomonas
ASV704	45	0	18	0	0	27	0	0	0	0	0	0	0	0	Bacteria	Firmicutes	Clostridia	Peptostreptococcales-Tissierellales	Peptoclostridium
ASV705	46	0	0	0	12	0	0	34	0	0	0	0	0	0	Bacteria	Acidobacteriota	Acidobacteriae	Solibacterales	Candidatus_Solibacter
ASV706	51	0	0	0	0	16	35	0	0	0	0	0	0	0	Bacteria	Firmicutes	Clostridia	Clostridiales	Clostridium_sensu_stricto_1
ASV707	53	0	0	0	0	0	53	0	0	0	0	0	0	0	Bacteria	Proteobacteria	Alphaproteobacteria	SAR11_clade	Clade_Ib
ASV708	45	0	0	0	0	0	0	45	0	0	0	0	0	0	Bacteria	Verrucomicrobiota	Verrucomicrobiae	Verrucomicrobiales	Akkermansia
ASV709	39	0	0	0	0	0	0	0	0	0	39	0	0	0	Bacteria	Proteobacteria	Gammaproteobacteria	Methylococcales	Methylobacter
ASV710	40	0	0	0	0	0	0	0	0	0	40	0	0	0	Bacteria	Bacteroidota	Bacteroidia	Bacteroidales	Paludibacter
ASV711	35	0	0	0	0	0	0	0	0	0	0	35	0	0	Bacteria	Proteobacteria	Alphaproteobacteria	Elsterales	uncultured
ASV712	33	0	0	0	0	0	0	0	0	0	0	33	0	0	Bacteria	Bacteroidota	Bacteroidia	Bacteroidales	Bacteroides
ASV713	41	0	0	0	0	0	0	0	0	0	0	41	0	0	Bacteria	Spirochaetota	Spirochaetia	Spirochaetales	Unassigned Pedosphaerales
ASV714	37	0	0	0	0	0	0	0	0	0	0	37	0	0	Bacteria	Verrucomicrobiota	Verrucomicrobiae	Pedosphaerales	Unassigned Sphingomonadales
ASV715	34	0	0	0	0	0	0	0	0	0	0	34	0	0	Bacteria	Proteobacteria	Alphaproteobacteria	Sphingomonadales	Unassigned Vicinamibacterales
ASV716	39	0	0	0	0	0	0	0	0	0	0	39	0	0	Bacteria	Acidobacteriota	Vicinamibacteria	Vicinamibacterales	uncultured
ASV717	37	0	0	0	0	0	0	0	0	0	0	37	0	0	Bacteria	Cyanobacteria	Cyanobacteriia	Synechococcales	Unassigned Thermomicrobiales
ASV718	39	0	0	0	0	0	0	0	0	0	0	0	39	0	Bacteria	Chloroflexi	Chloroflexia	Thermomicrobiales	JG30-KF-CM45
ASV719	38	0	0	0	0	0	0	0	0	0	0	0	38	0	Bacteria	Firmicutes	Negativicutes	Veillonellales-Selenomonadales	Sporomusa
ASV720	39	0	0	0	0	0	0	0	0	0	0	0	39	0	Bacteria	Planctomycetota	Phycisphaerae	Phycisphaerales	AKAU3564_sediment_group
ASV721	46	0	0	0	0	0	0	0	0	0	0	0	46	0	Bacteria	Acidobacteriota	Acidobacteriae	Acidobacteriae	Paludibaculum
ASV722	43	0	0	0	0	0	0	0	0	0	0	0	34	9	Bacteria	Proteobacteria	Gammaproteobacteria	Burkholderiales	Burkholderia-Caballeronia-Paraburkholderia
ASV723	41	0	0	0	0	0	0	0	0	0	0	0	41	0	Bacteria	Proteobacteria	Alphaproteobacteria	Rhizobiales	Tardiphaga
ASV724	39	0	0	0	0	0	0	0	0	0	0	0	0	39	Bacteria	Bdellovibrionota	Bdellovibrionia	Bdellovibrionales	Bdellovibrio
ASV725	41	0	0	0	0	0	0	0	0	0	0	0	0	41	Bacteria	Bacteroidota	Bacteroidia	Flavobacteriales	Unassigned Myxococcales
ASV726	38	0	0	0	0	0	0	0	0	0	0	0	0	38	Bacteria	Myxococcota	Myxococcia	Myxococcales	Unassigned Acidaminococcales
ASV727	44	0	0	0	0	0	0	0	0	0	0	0	0	44	Bacteria	Firmicutes	Negativicutes	Acidaminococcales	Phascolarctobacterium
ASV728	41	21	0	20	0	0	0	0	0	0	0	0	0	0	Bacteria	Myxococcota	bacteriap25	bacteriap25	bacteriap25
ASV729	45	0	17	0	28	0	0	0	0	0	0	0	0	0	Bacteria	Proteobacteria	Gammaproteobacteria	Burkholderiales	Nitrosomonas
ASV730	45	0	0	45	0	0	0	0	0	0	0	0	0	0	Bacteria	Firmicutes	Clostridia	Lachnospirales	Fusicatenibacter
ASV731	53	0	0	0	0	0	53	0	0	0	0	0	0	0	Bacteria	Actinobacteriota	Acidimicrobiia	Microtrichales	Sva0996_marine_group
ASV732	52	0	0	0	0	0	52	0	0	0	0	0	0	0	Bacteria	Actinobacteriota	Acidimicrobiia	Microtrichales	uncultured
ASV733	53	0	0	0	0	0	53	0	0	0	0	0	0	0	Bacteria	Proteobacteria	Gammaproteobacteria	Enterobacterales	Unassigned Flavobacteriales
ASV734	49	0	0	0	0	0	0	49	0	0	0	0	0	0	Bacteria	Bacteroidota	Bacteroidia	Flavobacteriales	Flavobacterium
ASV735	51	0	0	0	0	0	0	0	10	41	0	0	0	0	Bacteria	Myxococcota	Polyangia	Polyangiales	Polyangium
ASV736	39	0	0	0	0	0	0	0	0	0	39	0	0	0	Bacteria	Planctomycetota	Planctomycetes	Gemmatales	Gemmata
ASV737	41	0	0	0	0	0	0	0	0	0	41	0	0	0	Bacteria	Gemmatimonadota	Gemmatimonadetes	Gemmatimonadales	uncultured
ASV738	35	0	0	0	0	0	0	0	0	0	0	35	0	0	Bacteria	Firmicutes	Bacilli	Paenibacillales	Paenibacillus
ASV739	31	0	0	0	0	0	0	0	0	0	0	31	0	0	Bacteria	Unassigned	Bacteria	Unassigned	Unassigned Gaiellales
ASV740	47	0	0	0	0	0	0	0	0	0	0	0	47	0	Bacteria	Actinobacteriota	Thermoleophilia	Gaiellales	uncultured
ASV741	41	0	0	0	0	0	0	0	0	0	0	0	41	0	Bacteria	Verrucomicrobiota	Verrucomicrobiae	Opitutales	Opitutus
ASV742	44	0	0	0	0	0	0	0	0	0	0	0	44	0	Bacteria	Actinobacteriota	Actinobacteria	Propionibacteriales	Nocardioides
ASV743	41	0	0	0	0	0	0	0	0	0	0	0	41	0	Bacteria	Planctomycetota	Planctomycetes	Gemmatales	uncultured
ASV744	43	0	0	0	0	0	0	0	0	0	0	0	43	0	Bacteria	Acidobacteriota	Blastocatellia	Blastocatellales	uncultured
ASV745	44	0	0	0	0	0	0	0	0	0	0	0	44	0	Bacteria	Chloroflexi	TK10	TK10	TK10
ASV746	47	0	0	0	0	0	0	0	0	0	0	0	47	0	Bacteria	Unassigned	Bacteria	Unassigned	Unassigned Unassigned
ASV747	38	0	0	0	0	0	0	0	0	0	0	0	38	0	Bacteria	Unassigned	Bacteria	Unassigned	Unassigned Chthoniobacterales
ASV748	40	0	0	0	0	0	0	0	0	0	0	0	0	40	Bacteria	Verrucomicrobiota	Verrucomicrobiae	Chthoniobacterales	Candidatus_Udaeobacter
ASV749	33	0	0	0	0	0	0	0	0	0	0	0	0	33	Bacteria	Actinobacteriota	Thermoleophilia	Gaiellales	uncultured
ASV750	41	0	0	0	0	0	0	0	0	0	0	0	0	41	Bacteria	Actinobacteriota	Actinobacteria	Micrococcales	Unassigned Lachnospirales
ASV751	39	0	0	0	0	0	0	0	0	0	0	0	0	39	Bacteria	Firmicutes	Clostridia	Lachnospirales	Lachnospiraceae_UCG-004
ASV752	37	0	0	0	0	0	0	0	0	0	0	0	0	37	Bacteria	Proteobacteria	Gammaproteobacteria	Enterobacterales	Unassigned Burkholderiaceae
ASV753	42	0	42	0	0	0	0	0	0	0	0	0	0	0	Bacteria	Proteobacteria	Gammaproteobacteria	Burkholderiales	Unassigned CCD24
ASV754	45	0	30	0	0	0	15	0	0	0	0	0	0	0	Bacteria	Proteobacteria	Gammaproteobacteria	CCD24	CCD24
ASV755	45	0	45	0	0	0	0	0	0	0	0	0	0	0	Bacteria	Actinobacteriota	Actinobacteria	Propionibacteriales	Unassigned KF-JG30-C25
ASV756	45	0	45	0	0	0	0	0	0	0	0	0	0	0	Bacteria	Proteobacteria	Gammaproteobacteria	KF-JG30-C25	KF-JG30-C25
ASV757	46	0	0	46	0	0	0	0	0	0	0	0	0	0	Bacteria	Firmicutes	Clostridia	Oscillospirales	Subdoligranulum
ASV758	44	0	0	44	0	0	0	0	0	0	0	0	0	0	Bacteria	Proteobacteria	Gammaproteobacteria	Burkholderiales	Unassigned Xanthomonadales
ASV759	44	0	0	0	44	0	0	0	0	0	0	0	0	0	Bacteria	Proteobacteria	Gammaproteobacteria	Xanthomonadales	Pseudoxanthomonas
ASV760	44	0	0	0	21	23	0	0	0	0	0	0	0	0	Bacteria	Verrucomicrobiota	Verrucomicrobiae	Chthoniobacterales	Candidatus_Udaeobacter
ASV761	43	0	0	0	0	43	0	0	0	0	0	0	0	0	Bacteria	Chloroflexi	KD4-96	KD4-96	KD4-96
ASV762	52	0	0	0	0	0	52	0	0	0	0	0	0	0	Bacteria	Firmicutes	Clostridia	Lachnospirales	Lachnospiraceae_UCG-004
ASV763	50	0	0	0	0	0	50	0	0	0	0	0	0	0	Bacteria	Actinobacteriota	Actinobacteria	Corynebacteriales	Williamsia
ASV764	52	0	0	0	0	0	52	0	0	0	0	0	0	0	Bacteria	Bacteroidota	Bacteroidia	Flavobacteriales	NS2b_marine_group
ASV765	39	0	0	0	0	0	0	39	0	0	0	0	0	0	Bacteria	Proteobacteria	Alphaproteobacteria	Caulobacterales	Brevundimonas
ASV766	51	0	0	0	0	0	0	0	0	51	0	0	0	0	Bacteria	Dependentiae	Babeliae	Babeliales	Babeliales
ASV767	50	0	17	0	0	0	0	0	0	33	0	0	0	0	Bacteria	Proteobacteria	Alphaproteobacteria	Caulobacterales	Hirschia
ASV768	49	0	0	0	0	0	0	0	0	49	0	0	0	0	Bacteria	Planctomycetota	Planctomycetes	Pirellulales	uncultured
ASV769	47	9	18	0	0	0	0	0	0	20	0	0	0	0	Bacteria	Proteobacteria	Alphaproteobacteria	Rhizobiales	Devosia
ASV770	44	0	0	0	0	0	0	0	0	8	36	0	0	0	Bacteria	Myxococcota	Polyangia	Haliangiales	Haliangium
ASV771	36	0	0	0	0	0	0	0	0	0	36	0	0	0	Bacteria	Proteobacteria	Alphaproteobacteria	Azospirillales	Azospirillum
ASV772	38	0	0	0	0	0	0	0	0	0	38	0	0	0	Bacteria	Bacteroidota	Bacteroidia	Bacteroidales	Muribaculum
ASV773	37	0	0	0	0	0	0	0	0	0	37	0	0	0	Bacteria	Planctomycetota	Phycisphaerae	Tepidisphaerales	WD2101_soil_group
ASV774	40	0	0	0	0	0	0	0	0	0	20	0	4	16	Bacteria	Bacteroidota	Bacteroidia	Flavobacteriales	NS9_marine_group
ASV775	34	0	0	0	0	0	0	0	0	0	34	0	0	0	Bacteria	Proteobacteria	Gammaproteobacteria	Enterobacterales	Unassigned Pirellulales
ASV776	33	0	0	0	0	0	0	0	0	0	0	33	0	0	Bacteria	Planctomycetota	Planctomycetes	Pirellulales	uncultured
ASV777	28	0	0	0	0	0	0	0	0	0	0	28	0	0	Bacteria	Unassigned	Bacteria	Unassigned	Unassigned Bryobacterales
ASV778	38	0	0	0	0	0	0	0	0	0	0	38	0	0	Bacteria	Acidobacteriota	Acidobacteriae	Bryobacterales	Bryobacter
ASV779	40	0	0	0	0	0	0	0	0	0	0	0	40	0	Bacteria	Bacteroidota	Bacteroidia	Flavobacteriales	NS4_marine_group
ASV780	43	0	0	0	0	0	0	0	0	0	0	0	43	0	Bacteria	Bacteroidota	Bacteroidia	Flavobacteriales	Flavobacterium
ASV781	44	0	0	0	0	0	12	0	0	0	0	0	32	0	Bacteria	Bacteroidota	Bacteroidia	Bacteroidales	Petrimonas
ASV782	43	0	0	0	0	0	0	0	0	0	0	0	43	0	Bacteria	Acidobacteriota	Acidobacteriae	Acidobacteriales	uncultured
ASV783	39	0	0	0	0	0	0	0	0	0	0	0	0	39	Bacteria	Actinobacteriota	Actinobacteria	Frankiales	hgcI_clade
ASV784	35	0	0	0	0	0	0	0	0	0	0	0	0	35	Bacteria	Firmicutes	Clostridia	Lachnospirales	Lachnospiraceae_NK4A136_group
ASV785	41	41	0	0	0	0	0	0	0	0	0	0	0	0	Bacteria	Proteobacteria	Gammaproteobacteria	Pseudomonadales	Pseudomonas
ASV786	46	46	0	0	0	0	0	0	0	0	0	0	0	0	Bacteria	Gemmatimonadota	Gemmatimonadetes	Gemmatimonadales	uncultured
ASV787	43	0	15	0	0	0	0	28	0	0	0	0	0	0	Bacteria	Proteobacteria	Alphaproteobacteria	Rhizobiales	Nordella
ASV788	51	0	14	0	0	0	37	0	0	0	0	0	0	0	Bacteria	Firmicutes	Bacilli	Bacillales	Bacillus
ASV789	43	0	0	29	0	2	12	0	0	0	0	0	0	0	Bacteria	Bacteroidota	Bacteroidia	Bacteroidales	Muribaculaceae
ASV790	40	0	0	0	40	0	0	0	0	0	0	0	0	0	Bacteria	Bacteroidota	Bacteroidia	Flavobacteriales	NS2b_marine_group
ASV791	46	0	0	0	0	0	0	0	0	24	0	0	0	22	Bacteria	Proteobacteria	Alphaproteobacteria	Rhizobiales	Unassigned BD2-11_terrestrial_group
ASV792	32	0	0	0	0	0	0	0	0	0	32	0	0	0	Bacteria	Gemmatimonadota	BD2-11_terrestrial_group	BD2-11_terrestrial_group	BD2-11_terrestrial_group
ASV793	34	0	0	0	0	0	0	0	0	0	34	0	0	0	Bacteria	Proteobacteria	Alphaproteobacteria	Reyranellales	Reyranella
ASV794	31	0	0	0	0	0	0	0	0	0	31	0	0	0	Bacteria	Bacteroidota	Kapabacteria	Kapabacteriales	Kapabacteriales
ASV795	36	0	0	0	0	0	0	0	0	0	36	0	0	0	Bacteria	Bdellovibrionota	Bdellovibrionia	Bacteriovoracales	Peredibacter
ASV796	33	0	0	0	0	0	0	0	0	0	33	0	0	0	Bacteria	Proteobacteria	Gammaproteobacteria	Thiotrichales	uncultured
ASV797	37	0	0	0	0	0	0	0	0	0	37	0	0	0	Bacteria	Actinobacteriota	Actinobacteria	Corynebacteriales	Mycobacterium
ASV798	36	0	0	0	0	0	0	0	0	0	0	36	0	0	Bacteria	Proteobacteria	Gammaproteobacteria	Burkholderiales	Unassigned Thermoactinomycetales
ASV799	31	0	0	0	0	0	0	0	0	0	0	31	0	0	Bacteria	Firmicutes	Bacilli	Thermoactinomycetales	Thermoflavimicrobium
ASV800	36	0	0	0	0	0	0	0	0	0	0	36	0	0	Bacteria	Actinobacteriota	Actinobacteria	Corynebacteriales	Mycobacterium
ASV801	41	0	9	0	0	0	0	0	0	0	0	32	0	0	Bacteria	Chloroflexi	KD4-96	KD4-96	KD4-96
ASV802	43	0	0	0	0	0	0	0	0	0	0	0	43	0	Bacteria	Bacteroidota	Bacteroidia	Flavobacteriales	NS7_marine_group
ASV803	43	0	0	0	0	0	0	0	0	0	0	0	43	0	Bacteria	Desulfobacterota	Desulfobaccia	Desulfobaccales	Desulfobacca
ASV804	42	0	0	0	0	0	0	0	0	0	0	0	42	0	Bacteria	Proteobacteria	Gammaproteobacteria	Burkholderiales	Dechloromonas
ASV805	38	0	0	0	0	0	0	0	0	0	0	0	0	38	Bacteria	Firmicutes	Bacilli	Erysipelotrichales	Turicibacter
ASV806	41	0	0	0	0	0	0	0	0	0	0	0	0	41	Bacteria	Acidobacteriota	Vicinamibacteria	Vicinamibacterales	uncultured
ASV807	40	0	0	0	0	0	0	0	0	0	0	0	0	40	Bacteria	Proteobacteria	Alphaproteobacteria	Rhizobiales	Unassigned Blastocatellales
ASV808	41	0	20	0	0	0	0	0	0	0	0	0	0	21	Bacteria	Acidobacteriota	Blastocatellia	Blastocatellales	Unassigned Rhizobiaceae
ASV809	40	0	21	0	0	19	0	0	0	0	0	0	0	0	Bacteria	Proteobacteria	Alphaproteobacteria	Rhizobiales	Unassigned SBR1031
ASV810	48	0	11	0	0	0	37	0	0	0	0	0	0	0	Bacteria	Chloroflexi	Anaerolineae	SBR1031	A4b
ASV811	50	0	0	10	0	0	0	0	40	0	0	0	0	0	Bacteria	Bacteroidota	Bacteroidia	Bacteroidales	Prevotella
ASV812	48	0	0	0	0	0	48	0	0	0	0	0	0	0	Bacteria	Acidobacteriota	Acidobacteriae	Solibacterales	Candidatus_Solibacter
ASV813	50	0	0	0	0	0	50	0	0	0	0	0	0	0	Bacteria	Proteobacteria	Alphaproteobacteria	Acetobacterales	Unassigned Lachnospirales
ASV814	50	0	0	0	0	0	50	0	0	0	0	0	0	0	Bacteria	Firmicutes	Clostridia	Lachnospirales	Anaerostipes
ASV815	50	0	0	0	0	0	50	0	0	0	0	0	0	0	Bacteria	Firmicutes	Clostridia	Lachnospirales	Anaerostipes
ASV816	50	0	0	0	0	0	50	0	0	0	0	0	0	0	Bacteria	Firmicutes	Clostridia	Lachnospirales	Agathobacter
ASV817	45	0	0	0	0	0	0	14	0	31	0	0	0	0	Bacteria	Proteobacteria	Gammaproteobacteria	Methylococcales	Unassigned Chthoniobacterales
ASV818	39	0	0	0	0	0	0	0	9	4	26	0	0	0	Bacteria	Verrucomicrobiota	Verrucomicrobiae	Chthoniobacterales	Candidatus_Udaeobacter
ASV819	47	0	19	0	0	0	0	0	0	28	0	0	0	0	Bacteria	Actinobacteriota	Actinobacteria	Micrococcales	Leifsonia
ASV820	43	0	20	0	0	0	0	0	0	23	0	0	0	0	Bacteria	Proteobacteria	Gammaproteobacteria	Burkholderiales	Unassigned Polyangiales
ASV821	41	0	0	0	0	0	0	0	0	4	0	0	37	0	Bacteria	Myxococcota	Polyangia	Polyangiales	uncultured
ASV822	33	0	0	0	0	0	0	0	0	0	33	0	0	0	Bacteria	Gemmatimonadota	Gemmatimonadetes	Gemmatimonadales	uncultured
ASV823	34	0	0	0	0	0	0	0	0	0	34	0	0	0	Bacteria	Proteobacteria	Alphaproteobacteria	Elsterales	uncultured
ASV824	32	0	0	0	0	0	0	0	0	0	32	0	0	0	Bacteria	Bacteroidota	Bacteroidia	Bacteroidales	Prevotella
ASV825	31	0	0	0	0	0	0	0	0	0	0	31	0	0	Bacteria	Proteobacteria	Alphaproteobacteria	Rhizobiales	Unassigned SAR11_clade
ASV826	35	0	0	0	0	0	0	0	0	0	0	35	0	0	Bacteria	Proteobacteria	Alphaproteobacteria	SAR11_clade	Clade_Ia
ASV827	32	0	0	0	0	0	0	0	0	0	0	32	0	0	Bacteria	Proteobacteria	Alphaproteobacteria	Rhizobiales	Stappiaceae
ASV828	37	0	0	0	0	0	0	0	0	0	0	0	37	0	Bacteria	Planctomycetota	Planctomycetes	Planctomycetales	SH-PL14
ASV829	43	0	0	0	0	0	0	0	0	0	0	0	43	0	Bacteria	Gemmatimonadota	Gemmatimonadetes	Gemmatimonadales	Unassigned Burkholderiaceae
ASV830	41	0	0	0	0	0	0	0	0	0	0	0	0	41	Bacteria	Proteobacteria	Gammaproteobacteria	Burkholderiales	Azoarcus
ASV831	37	0	0	0	0	0	0	0	0	0	0	0	0	37	Bacteria	Proteobacteria	Gammaproteobacteria	Xanthomonadales	Unassigned Microtrichales
ASV832	35	0	0	0	0	0	0	0	0	0	0	0	0	35	Bacteria	Actinobacteriota	Acidimicrobiia	Microtrichales	Microtrichales
ASV833	33	0	0	0	0	0	0	0	0	0	0	0	0	33	Bacteria	Proteobacteria	Gammaproteobacteria	Alteromonadales	Motilimonas
ASV834	32	0	0	0	0	0	0	0	0	0	0	0	0	32	Bacteria	Firmicutes	Clostridia	Lachnospirales	[Eubacterium]_hallii_group
ASV835	37	0	0	0	0	0	0	0	0	0	0	0	0	37	Bacteria	Proteobacteria	Gammaproteobacteria	Burkholderiales	Unassigned Cyanobacteriales
ASV836	43	0	0	0	0	0	0	0	0	0	0	0	0	43	Bacteria	Cyanobacteria	Cyanobacteriia	Cyanobacteriales	Geitlerinema_PCC-7105
ASV837	37	0	0	0	0	0	0	0	0	0	0	0	0	37	Bacteria	Planctomycetota	Planctomycetes	Gemmatales	Fimbriiglobus
ASV838	39	39	0	0	0	0	0	0	0	0	0	0	0	0	Bacteria	Proteobacteria	Gammaproteobacteria	Pseudomonadales	Pseudomonas
ASV839	41	30	0	11	0	0	0	0	0	0	0	0	0	0	Bacteria	Bacteroidota	Bacteroidia	Flavobacteriales	NS4_marine_group
ASV840	50	12	0	0	0	0	38	0	0	0	0	0	0	0	Bacteria	Verrucomicrobiota	Verrucomicrobiae	Opitutales	MB11C04_marine_group
ASV841	40	0	40	0	0	0	0	0	0	0	0	0	0	0	Bacteria	Actinobacteriota	Actinobacteria	Propionibacteriales	Nocardioides
ASV842	43	0	0	0	43	0	0	0	0	0	0	0	0	0	Bacteria	Dependentiae	Babeliae	Babeliales	Vermiphilaceae
ASV843	37	0	0	0	0	37	0	0	0	0	0	0	0	0	Bacteria	Verrucomicrobiota	Verrucomicrobiae	Chthoniobacterales	Chthoniobacteraceae
ASV844	49	0	0	0	0	0	49	0	0	0	0	0	0	0	Bacteria	Proteobacteria	Gammaproteobacteria	PLTA13	PLTA13
ASV845	50	0	0	0	0	0	50	0	0	0	0	0	0	0	Bacteria	Bacteroidota	Bacteroidia	Bacteroidales	Bacteroides
ASV846	45	0	0	0	6	0	0	0	0	39	0	0	0	0	Bacteria	Verrucomicrobiota	Verrucomicrobiae	Pedosphaerales	uncultured
ASV847	46	0	0	0	0	0	0	0	0	37	0	0	0	9	Bacteria	Proteobacteria	Alphaproteobacteria	Sphingomonadales	Sphingopyxis
ASV848	39	0	0	0	0	0	0	0	0	7	0	0	32	0	Bacteria	Proteobacteria	Gammaproteobacteria	Burkholderiales	TRA3-20
ASV849	44	0	0	0	18	0	0	0	10	6	0	0	10	0	Bacteria	Proteobacteria	Alphaproteobacteria	Rhizobiales	Allorhizobium-Neorhizobium-Pararhizobium-Rhizobium
ASV850	33	0	0	0	0	0	0	0	0	0	33	0	0	0	Bacteria	Armatimonadota	Fimbriimonadia	Fimbriimonadales	Fimbriimonadaceae
ASV851	37	0	0	0	0	0	0	0	0	0	37	0	0	0	Bacteria	Actinobacteriota	Actinobacteria	Corynebacteriales	Williamsia
ASV852	29	0	0	0	0	0	0	0	0	0	29	0	0	0	Bacteria	Cyanobacteria	Cyanobacteriia	Synechococcales	Synechococcus_CC9902
ASV853	28	0	0	0	0	0	0	0	0	0	0	28	0	0	Bacteria	Firmicutes	Clostridia	Clostridia	Lutispora
ASV854	32	0	0	0	0	0	0	0	0	0	0	32	0	0	Bacteria	Firmicutes	Clostridia	Lachnospirales	Unassigned Peptostreptococcales-Tissierellales
ASV855	38	0	0	0	0	0	0	0	0	0	0	38	0	0	Bacteria	Firmicutes	Clostridia	Peptostreptococcales-Tissierellales	Finegoldia
ASV856	35	0	0	0	0	0	0	0	0	0	0	35	0	0	Bacteria	Planctomycetota	Planctomycetes	Gemmatales	uncultured
ASV857	35	0	0	0	0	0	0	0	0	0	0	0	35	0	Bacteria	Firmicutes	Bacilli	Bacillales	Bacillus
ASV858	38	0	0	0	0	0	0	0	0	0	0	0	38	0	Bacteria	Actinobacteriota	Actinobacteria	Propionibacteriales	Nocardioides
ASV859	32	0	0	0	0	0	0	0	0	0	0	0	32	0	Bacteria	Proteobacteria	Gammaproteobacteria	Unassigned	Unassigned Rhizobiaceae
ASV860	42	0	0	0	0	0	0	0	0	0	0	0	42	0	Bacteria	Proteobacteria	Alphaproteobacteria	Rhizobiales	Devosia
ASV861	34	0	0	0	0	0	0	0	0	0	0	0	34	0	Bacteria	Bacteroidota	Bacteroidia	Sphingobacteriales	Pedobacter
ASV862	35	0	0	0	0	0	0	0	0	0	0	0	15	20	Bacteria	Actinobacteriota	Actinobacteria	Corynebacteriales	Corynebacterium
ASV863	36	0	0	0	0	0	0	0	0	0	0	0	0	36	Bacteria	Firmicutes	Clostridia	Lachnospirales	Lachnospiraceae_ND3007_group
ASV864	36	0	0	0	0	0	0	0	0	0	0	0	0	36	Bacteria	Planctomycetota	Planctomycetes	Pirellulales	Unassigned Clostridiales
ASV865	42	0	42	0	0	0	0	0	0	0	0	0	0	0	Bacteria	Firmicutes	Clostridia	Clostridiales	Clostridium_sensu_stricto_1
ASV866	48	0	0	0	0	0	48	0	0	0	0	0	0	0	Bacteria	Firmicutes	Clostridia	Lachnospirales	Unassigned Rhizobiaceae
ASV867	48	0	0	0	0	0	48	0	0	0	0	0	0	0	Bacteria	Proteobacteria	Alphaproteobacteria	Rhizobiales	Unassigned Lachnospirales
ASV868	49	0	0	0	0	0	49	0	0	0	0	0	0	0	Bacteria	Firmicutes	Clostridia	Lachnospirales	Unassigned Propionibacteriales
ASV869	48	0	0	0	0	0	48	0	0	0	0	0	0	0	Bacteria	Actinobacteriota	Actinobacteria	Propionibacteriales	Nocardioides
ASV870	48	0	0	0	0	0	48	0	0	0	0	0	0	0	Bacteria	Proteobacteria	Gammaproteobacteria	Enterobacterales	Unassigned Entomoplasmatales
ASV871	48	0	0	0	0	0	48	0	0	0	0	0	0	0	Bacteria	Firmicutes	Bacilli	Entomoplasmatales	Entomoplasma
ASV872	45	0	0	0	0	0	0	45	0	0	0	0	0	0	Bacteria	Firmicutes	Bacilli	Lactobacillales	Enterococcus
ASV873	48	0	0	0	0	0	0	0	0	48	0	0	0	0	Bacteria	Dependentiae	Babeliae	Babeliales	Vermiphilaceae
ASV874	44	0	0	0	0	0	0	18	12	14	0	0	0	0	Bacteria	Planctomycetota	Planctomycetes	Pirellulales	uncultured
ASV875	41	0	0	0	25	0	0	0	0	16	0	0	0	0	Bacteria	Unassigned	Bacteria	Unassigned	Unassigned Streptomycetales
ASV876	44	0	0	0	0	0	0	22	0	22	0	0	0	0	Bacteria	Actinobacteriota	Actinobacteria	Streptomycetales	Streptomyces
ASV877	36	0	0	12	0	0	0	0	0	4	20	0	0	0	Bacteria	Proteobacteria	Gammaproteobacteria	Steroidobacterales	Unassigned Rhizobiaceae
ASV878	29	0	0	0	0	0	0	0	0	0	29	0	0	0	Bacteria	Proteobacteria	Alphaproteobacteria	Rhizobiales	Unassigned Coxiellales
ASV879	34	0	0	0	0	0	0	0	0	0	34	0	0	0	Bacteria	Proteobacteria	Gammaproteobacteria	Coxiellales	Coxiella
ASV880	33	0	0	0	0	0	0	0	0	0	33	0	0	0	Bacteria	Chloroflexi	OLB14	OLB14	OLB14
ASV881	33	0	17	0	0	0	0	0	0	0	16	0	0	0	Bacteria	Cyanobacteria	Cyanobacteriia	Synechococcales	Prochlorococcus_MIT9313
ASV882	34	0	0	0	0	0	0	0	0	0	34	0	0	0	Bacteria	Cyanobacteria	Clostridia	Clostridiales	Clostridium_sensu_stricto_1
ASV883	39	0	0	0	0	0	0	0	0	0	0	39	0	0	Bacteria	Firmicutes	Clostridia	Oscillospirales	Incertae_Sedis
ASV884	34	0	0	0	0	0	0	0	0	0	0	34	0	0	Bacteria	Bdellovibrionota	Oligoflexia	0319-6G20	0319-6G20
ASV885	32	0	0	0	0	0	0	0	0	0	0	32	0	0	Bacteria	Armatimonadota	Fimbriimonadia	Fimbriimonadales	Fimbriimonadaceae
ASV886	37	0	0	0	0	0	0	0	0	0	0	0	37	0	Bacteria	Firmicutes	Clostridia	Oscillospirales	Incertae_Sedis
ASV887	41	0	0	0	0	0	0	0	0	0	0	0	41	0	Bacteria	Cyanobacteria	Cyanobacteriia	Oxyphotobacteria_Incertae_Sedis	Calothrix_KVSF5
ASV888	37	0	0	0	0	0	0	0	0	0	0	0	37	0	Bacteria	Bacteroidota	Bacteroidia	Bacteroidales	Alloprevotella
ASV889	34	0	0	0	0	0	0	0	0	0	0	0	0	34	Bacteria	Gemmatimonadota	Gemmatimonadetes	Gemmatimonadales	uncultured
ASV890	37	0	0	0	0	0	0	0	0	0	0	0	0	37	Bacteria	Actinobacteriota	Actinobacteria	Streptomycetales	Streptomyces
ASV891	37	0	0	0	0	0	0	0	0	0	0	0	0	37	Bacteria	Planctomycetota	Planctomycetes	Gemmatales	Unassigned Flavobacteriales
ASV892	44	0	0	0	0	0	40	0	0	0	0	0	0	4	Bacteria	Bacteroidota	Bacteroidia	Flavobacteriales	Lutimonas
ASV893	40	0	0	0	0	0	0	0	0	0	0	0	0	40	Bacteria	Actinobacteriota	Actinobacteria	Micrococcales	Unassigned Bacteroidales
ASV894	39	0	0	0	0	0	0	0	0	0	0	0	0	39	Bacteria	Bacteroidota	Bacteroidia	Bacteroidales	Bacteroides
ASV895	40	40	0	0	0	0	0	0	0	0	0	0	0	0	Bacteria	Actinobacteriota	Thermoleophilia	Gaiellales	uncultured
ASV896	35	0	35	0	0	0	0	0	0	0	0	0	0	0	Bacteria	Planctomycetota	Planctomycetes	Planctomycetales	uncultured
ASV897	39	0	39	0	0	0	0	0	0	0	0	0	0	0	Bacteria	Proteobacteria	Alphaproteobacteria	Rhodospirillales	Magnetospirillum
ASV898	40	0	0	0	40	0	0	0	0	0	0	0	0	0	Bacteria	Proteobacteria	Gammaproteobacteria	Pseudomonadales	Pseudomonas
ASV899	38	0	0	0	0	19	0	19	0	0	0	0	0	0	Bacteria	Proteobacteria	Gammaproteobacteria	Burkholderiales	Azospira
ASV900	45	0	0	0	0	0	45	0	0	0	0	0	0	0	Bacteria	Proteobacteria	Alphaproteobacteria	Rhizobiales	Pseudolabrys
ASV901	48	0	0	0	0	0	48	0	0	0	0	0	0	0	Bacteria	Firmicutes	Clostridia	Oscillospirales	UCG-003
ASV902	46	0	0	0	0	0	46	0	0	0	0	0	0	0	Bacteria	Firmicutes	Bacilli	Bacillales	Unassigned SAR324_clade(Marine_group_B)
ASV903	48	0	0	0	0	0	48	0	0	0	0	0	0	0	Bacteria	SAR324_clade(Marine_group_B)	SAR324_clade(Marine_group_B)	SAR324_clade(Marine_group_B)	SAR324_clade(Marine_group_B)
ASV904	46	0	0	0	0	0	46	0	0	0	0	0	0	0	Bacteria	Proteobacteria	Alphaproteobacteria	Rhizobiales	Unassigned Oscillospirales
ASV905	47	0	0	0	0	0	47	0	0	0	0	0	0	0	Bacteria	Firmicutes	Clostridia	Oscillospirales	CAG-352
ASV906	47	0	0	0	0	0	47	0	0	0	0	0	0	0	Bacteria	Myxococcota	Myxococcia	Myxococcales	Unassigned Oscillospirales
ASV907	48	0	0	0	0	0	48	0	0	0	0	0	0	0	Bacteria	Firmicutes	Clostridia	Oscillospirales	Unassigned Rhizobiaceae
ASV908	35	0	0	0	0	0	0	35	0	0	0	0	0	0	Bacteria	Proteobacteria	Alphaproteobacteria	Rhizobiales	Pseudolabrys
ASV909	43	0	0	0	0	0	0	43	0	0	0	0	0	0	Bacteria	Proteobacteria	Gammaproteobacteria	Burkholderiales	Unassigned Nov.24
ASV910	34	0	0	0	0	0	0	0	0	0	34	0	0	0	Bacteria	Acidobacteriota	Blastocatellia	2024-11-01	2024-11-01
ASV911	32	0	0	0	0	0	0	0	0	0	32	0	0	0	Bacteria	Proteobacteria	Alphaproteobacteria	Rhizobiales	Pseudolabrys
ASV912	34	0	0	0	0	0	0	0	0	0	34	0	0	0	Bacteria	Acidobacteriota	Blastocatellia	2024-11-01	2024-11-01
ASV913	39	0	0	0	0	0	0	0	0	0	39	0	0	0	Bacteria	Bacteroidota	Bacteroidia	Chitinophagales	Taibaiella
ASV914	33	0	0	0	0	0	0	0	0	0	0	33	0	0	Bacteria	Proteobacteria	Gammaproteobacteria	Diplorickettsiales	Aquicella
ASV915	30	0	0	0	0	0	0	0	0	0	0	30	0	0	Bacteria	Actinobacteriota	Thermoleophilia	Gaiellales	uncultured
ASV916	31	0	0	0	0	0	0	0	0	0	0	31	0	0	Bacteria	Actinobacteriota	Thermoleophilia	Solirubrobacterales	Unassigned Paenibacillales
ASV917	28	0	0	0	0	0	0	0	0	0	0	28	0	0	Bacteria	Firmicutes	Bacilli	Paenibacillales	Oxalophagus
ASV918	35	0	0	0	0	0	0	0	0	0	0	0	35	0	Bacteria	Firmicutes	Clostridia	Lachnospirales	[Eubacterium]_hallii_group
ASV919	34	0	0	0	0	0	0	0	0	0	0	0	34	0	Bacteria	Chloroflexi	Chloroflexia	Chloroflexales	uncultured
ASV920	40	0	0	0	0	0	0	0	0	0	0	0	40	0	Bacteria	Proteobacteria	Gammaproteobacteria	Burkholderiales	SC-I-84
ASV921	36	0	0	0	0	0	0	0	0	0	0	0	0	36	Bacteria	Actinobacteriota	Actinobacteria	Micrococcales	Unassigned Verrucomicrobiales
ASV922	43	43	0	0	0	0	0	0	0	0	0	0	0	0	Bacteria	Verrucomicrobiota	Verrucomicrobiae	Verrucomicrobiales	Luteolibacter
ASV923	36	36	0	0	0	0	0	0	0	0	0	0	0	0	Bacteria	Proteobacteria	Alphaproteobacteria	SAR11_clade	Clade_II
ASV924	41	19	22	0	0	0	0	0	0	0	0	0	0	0	Bacteria	Proteobacteria	Alphaproteobacteria	Rhizobiales	Mesorhizobium
ASV925	40	0	40	0	0	0	0	0	0	0	0	0	0	0	Bacteria	Bdellovibrionota	Bdellovibrionia	Bdellovibrionales	OM27_clade
ASV926	44	0	44	0	0	0	0	0	0	0	0	0	0	0	Bacteria	Planctomycetota	Planctomycetes	Isosphaerales	Singulisphaera
ASV927	37	0	0	0	37	0	0	0	0	0	0	0	0	0	Bacteria	Proteobacteria	Alphaproteobacteria	Caulobacterales	Brevundimonas
ASV928	42	0	0	0	9	0	33	0	0	0	0	0	0	0	Bacteria	Bacteroidota	Bacteroidia	Bacteroidales	Muribaculaceae
ASV929	41	0	0	0	0	41	0	0	0	0	0	0	0	0	Bacteria	Firmicutes	Clostridia	Lachnospirales	Unassigned Desulfotomaculales
ASV930	38	0	0	0	0	38	0	0	0	0	0	0	0	0	Bacteria	Firmicutes	Desulfotomaculia	Desulfotomaculales	Desulfohalotomaculum
ASV931	44	0	0	0	0	0	44	0	0	0	0	0	0	0	Bacteria	Proteobacteria	Gammaproteobacteria	Burkholderiales	Unassigned Micromonosporales
ASV932	45	0	0	0	0	0	41	0	4	0	0	0	0	0	Bacteria	Actinobacteriota	Actinobacteria	Micromonosporales	Dactylosporangium
ASV933	46	0	0	0	0	0	46	0	0	0	0	0	0	0	Bacteria	Actinobacteriota	Coriobacteriia	OPB41	OPB41
ASV934	46	0	0	0	0	0	46	0	0	0	0	0	0	0	Bacteria	Myxococcota	Myxococcia	Myxococcales	Cystobacter
ASV935	45	0	0	0	0	0	45	0	0	0	0	0	0	0	Bacteria	Firmicutes	Clostridia	Oscillospirales	Faecalibacterium
ASV936	40	0	0	0	0	0	0	40	0	0	0	0	0	0	Bacteria	Actinobacteriota	Actinobacteria	Corynebacteriales	Mycobacterium
ASV937	46	0	0	0	0	0	0	0	14	32	0	0	0	0	Bacteria	Cyanobacteria	Vampirivibrionia	Vampirovibrionales	Vampirovibrionaceae
ASV938	45	0	0	0	0	0	0	0	0	45	0	0	0	0	Bacteria	Firmicutes	Clostridia	Thermincolales	Thermincola
ASV939	42	0	0	0	12	0	0	0	0	30	0	0	0	0	Bacteria	Acidobacteriota	Vicinamibacteria	Vicinamibacterales	uncultured
ASV940	45	0	0	0	0	0	0	0	0	45	0	0	0	0	Bacteria	Fibrobacterota	Fibrobacteria	Fibrobacterales	possible_genus_04
ASV941	40	0	0	0	24	0	0	0	0	16	0	0	0	0	Bacteria	Firmicutes	Bacilli	RF39	RF39
ASV942	42	0	0	0	0	0	0	0	0	42	0	0	0	0	Bacteria	Proteobacteria	Gammaproteobacteria	Burkholderiales	Thiobacillus
ASV943	41	0	13	0	0	0	0	0	0	28	0	0	0	0	Bacteria	Proteobacteria	Alphaproteobacteria	Reyranellales	Reyranella
ASV944	46	0	0	0	0	0	0	0	0	46	0	0	0	0	Bacteria	Actinobacteriota	Actinobacteria	Corynebacteriales	Mycobacterium
ASV945	37	0	0	0	0	0	0	0	0	15	0	22	0	0	Bacteria	Bacteroidota	Bacteroidia	Cytophagales	Dyadobacter
ASV946	29	0	0	0	0	0	0	0	0	5	0	24	0	0	Bacteria	Planctomycetota	Planctomycetes	Gemmatales	Gemmata
ASV947	30	0	0	0	0	0	0	0	0	0	30	0	0	0	Bacteria	Firmicutes	Clostridia	Clostridiales	Unassigned Solibacterales
ASV948	29	0	0	0	0	0	0	0	0	0	29	0	0	0	Bacteria	Acidobacteriota	Acidobacteriae	Solibacterales	Candidatus_Solibacter
ASV949	28	0	0	0	0	0	0	0	0	0	0	28	0	0	Bacteria	Acidobacteriota	Vicinamibacteria	Vicinamibacterales	uncultured
ASV950	36	0	0	0	0	0	0	0	0	0	0	36	0	0	Bacteria	Chloroflexi	Anaerolineae	Anaerolineales	uncultured
ASV951	28	0	0	0	0	0	0	0	0	0	0	28	0	0	Bacteria	Myxococcota	Myxococcia	Myxococcales	Cystobacter
ASV952	34	0	0	0	0	0	0	0	0	0	0	0	34	0	Bacteria	Cyanobacteria	Cyanobacteriia	Synechococcales	Prochlorococcus_MIT9313
ASV953	35	0	0	0	0	0	0	0	0	0	0	0	35	0	Bacteria	Cyanobacteria	Actinobacteria	Micrococcales	Unassigned Clostridiales
ASV954	41	0	0	0	0	0	0	0	0	0	0	0	41	0	Bacteria	Firmicutes	Clostridia	Clostridiales	Clostridium_sensu_stricto_1
ASV955	34	0	0	0	0	0	0	0	0	0	0	0	0	34	Bacteria	Firmicutes	Bacilli	Bacillales	Bacillus
ASV956	29	0	0	0	0	0	0	0	0	0	0	0	0	29	Bacteria	Verrucomicrobiota	Verrucomicrobiae	Pedosphaerales	Pedosphaeraceae
ASV957	32	0	11	0	0	13	0	0	0	0	0	0	0	8	Bacteria	Proteobacteria	Gammaproteobacteria	Enterobacterales	Pantoea
ASV958	35	35	0	0	0	0	0	0	0	0	0	0	0	0	Bacteria	Proteobacteria	Alphaproteobacteria	Sphingomonadales	Sphingobium
ASV959	40	0	16	16	8	0	0	0	0	0	0	0	0	0	Bacteria	Firmicutes	Clostridia	Lachnospirales	Unassigned Rhizobiaceae
ASV960	44	0	0	0	0	0	44	0	0	0	0	0	0	0	Bacteria	Proteobacteria	Alphaproteobacteria	Rhizobiales	uncultured
ASV961	42	0	0	0	0	0	42	0	0	0	0	0	0	0	Bacteria	Myxococcota	Myxococcia	Myxococcales	Unassigned Gemmatales
ASV962	44	0	0	0	0	0	44	0	0	0	0	0	0	0	Bacteria	Planctomycetota	Planctomycetes	Gemmatales	uncultured
ASV963	46	0	0	0	0	0	46	0	0	0	0	0	0	0	Bacteria	Proteobacteria	Alphaproteobacteria	Rickettsiales	S25-593
ASV964	42	0	0	0	0	0	42	0	0	0	0	0	0	0	Bacteria	Bacteroidota	Bacteroidia	Sphingobacteriales	Mucilaginibacter
ASV965	43	0	0	0	0	0	43	0	0	0	0	0	0	0	Bacteria	Planctomycetota	Planctomycetes	Isosphaerales	Unassigned Flavobacteriales
ASV966	46	0	0	0	0	0	46	0	0	0	0	0	0	0	Bacteria	Bacteroidota	Bacteroidia	Flavobacteriales	NS9_marine_group
ASV967	45	0	0	0	0	0	45	0	0	0	0	0	0	0	Bacteria	Proteobacteria	Alphaproteobacteria	Puniceispirillales	SAR116_clade
ASV968	45	0	0	0	0	0	45	0	0	0	0	0	0	0	Bacteria	Planctomycetota	Planctomycetes	Pirellulales	Unassigned Micropepsales
ASV969	39	0	0	0	0	0	0	0	0	4	0	0	35	0	Bacteria	Proteobacteria	Alphaproteobacteria	Micropepsales	uncultured
ASV970	44	0	0	0	0	0	0	0	30	14	0	0	0	0	Bacteria	Proteobacteria	Gammaproteobacteria	Pseudomonadales	Pseudomonas
ASV971	32	0	0	0	0	0	0	0	0	0	32	0	0	0	Bacteria	Actinobacteriota	Thermoleophilia	Gaiellales	uncultured
ASV972	32	0	0	0	0	0	0	0	0	0	32	0	0	0	Bacteria	Planctomycetota	Planctomycetes	Planctomycetales	uncultured
ASV973	33	0	0	0	0	0	0	0	0	0	33	0	0	0	Bacteria	Proteobacteria	Gammaproteobacteria	Burkholderiales	Unassigned Enterobacteriaceae
ASV974	34	0	0	0	0	0	0	0	0	0	34	0	0	0	Bacteria	Proteobacteria	Gammaproteobacteria	Enterobacterales	Unassigned Bacillales
ASV975	37	0	0	0	0	0	0	0	0	0	9	0	28	0	Bacteria	Firmicutes	Bacilli	Bacillales	Bacillus
ASV976	36	0	0	0	0	0	0	0	0	0	0	36	0	0	Bacteria	Proteobacteria	Alphaproteobacteria	Puniceispirillales	SAR116_clade
ASV977	30	0	0	0	0	0	0	0	0	0	0	30	0	0	Bacteria	Acidobacteriota	Vicinamibacteria	Vicinamibacterales	uncultured
ASV978	28	0	0	0	0	0	0	0	0	0	0	28	0	0	Bacteria	Actinobacteriota	Thermoleophilia	Gaiellales	Gaiella
ASV979	30	0	0	0	0	0	0	0	0	0	0	30	0	0	Bacteria	Actinobacteriota	Actinobacteria	Bifidobacteriales	Bifidobacterium
ASV980	39	0	0	0	0	0	0	0	0	0	0	0	39	0	Bacteria	Myxococcota	Myxococcia	Myxococcales	Unassigned Unassigned
ASV981	34	0	0	0	0	0	0	0	0	0	0	0	34	0	Bacteria	Proteobacteria	Alphaproteobacteria	Unassigned	Unassigned Clostridia
ASV982	36	0	0	0	0	0	0	0	0	0	0	0	36	0	Bacteria	Firmicutes	Clostridia	Clostridia	Unassigned Pseudomonadaceae
ASV983	41	0	0	0	0	0	31	0	0	0	0	0	10	0	Bacteria	Proteobacteria	Gammaproteobacteria	Pseudomonadales	Psychrobacter
ASV984	33	0	0	0	0	0	0	0	0	0	0	0	0	33	Bacteria	Proteobacteria	Gammaproteobacteria	Tenderiales	Candidatus_Tenderia
ASV985	37	0	0	0	0	0	0	0	0	0	0	0	0	37	Bacteria	Acidobacteriota	Thermoanaerobaculia	Thermoanaerobaculales	Subgroup_23
ASV986	30	0	0	0	0	0	0	0	0	0	0	0	0	30	Bacteria	Bacteroidota	Bacteroidia	Chitinophagales	Ferruginibacter
ASV987	34	0	0	0	0	0	0	0	0	0	0	0	0	34	Bacteria	Proteobacteria	Gammaproteobacteria	Pseudomonadales	Unassigned Lachnospirales
ASV988	33	33	0	0	0	0	0	0	0	0	0	0	0	0	Bacteria	Firmicutes	Clostridia	Lachnospirales	Blautia
ASV989	37	37	0	0	0	0	0	0	0	0	0	0	0	0	Bacteria	Planctomycetota	Planctomycetes	Planctomycetales	SH-PL14
ASV990	40	0	40	0	0	0	0	0	0	0	0	0	0	0	Bacteria	Proteobacteria	Alphaproteobacteria	Azospirillales	Azospirillum
ASV991	37	0	0	37	0	0	0	0	0	0	0	0	0	0	Bacteria	Acidobacteriota	Blastocatellia	Pyrinomonadales	RB41
ASV992	44	0	0	0	24	0	0	0	20	0	0	0	0	0	Bacteria	Myxococcota	Myxococcia	Myxococcales	Myxococcus
ASV993	40	0	0	0	40	0	0	0	0	0	0	0	0	0	Bacteria	Proteobacteria	Alphaproteobacteria	Rickettsiales	Wolbachia
ASV994	44	0	0	0	0	0	44	0	0	0	0	0	0	0	Bacteria	Proteobacteria	Gammaproteobacteria	Unassigned	Unassigned Paenibacillales
ASV995	44	0	0	0	0	0	44	0	0	0	0	0	0	0	Bacteria	Firmicutes	Bacilli	Paenibacillales	Paenibacillus
ASV996	43	0	0	0	0	0	43	0	0	0	0	0	0	0	Bacteria	Proteobacteria	Gammaproteobacteria	Alteromonadales	Pseudoalteromonas
ASV997	38	0	0	0	0	0	0	38	0	0	0	0	0	0	Bacteria	Proteobacteria	Gammaproteobacteria	Xanthomonadales	Arenimonas
ASV998	43	0	0	0	0	0	0	0	0	43	0	0	0	0	Bacteria	Planctomycetota	Planctomycetes	Pirellulales	Blastopirellula
ASV999	42	0	0	0	0	0	0	0	0	42	0	0	0	0	Bacteria	Verrucomicrobiota	Chlamydiae	Chlamydiales	Unassigned Unassigned
ASV1000	44	0	0	0	0	0	0	0	0	44	0	0	0	0	Bacteria	Proteobacteria	Alphaproteobacteria	Unassigned	Unassigned Chthoniobacterales
ASV1001	39	0	0	0	0	0	0	22	0	17	0	0	0	0	Bacteria	Verrucomicrobiota	Verrucomicrobiae	Chthoniobacterales	Chthoniobacter
ASV1002	40	0	24	0	0	0	0	0	0	16	0	0	0	0	Bacteria	Proteobacteria	Gammaproteobacteria	PLTA13	PLTA13
ASV1003	41	0	0	7	0	0	23	0	0	11	0	0	0	0	Bacteria	Planctomycetota	Planctomycetes	Pirellulales	uncultured
ASV1004	37	0	0	0	0	0	0	24	0	13	0	0	0	0	Bacteria	Proteobacteria	Gammaproteobacteria	Xanthomonadales	Lysobacter
ASV1005	38	0	0	0	0	0	0	0	0	22	0	0	0	16	Bacteria	Proteobacteria	Alphaproteobacteria	Caulobacterales	Brevundimonas
ASV1006	33	0	0	0	0	0	0	0	0	0	33	0	0	0	Bacteria	Actinobacteriota	Actinobacteria	Propionibacteriales	Nocardioides
ASV1007	25	0	0	0	0	0	0	0	0	0	25	0	0	0	Bacteria	Firmicutes	Bacilli	Paenibacillales	Paenibacillus
ASV1008	34	0	0	0	0	0	0	0	0	0	0	34	0	0	Bacteria	Actinobacteriota	Acidimicrobiia	Microtrichales	Sva0996_marine_group
ASV1009	31	0	0	0	0	0	0	0	0	0	0	31	0	0	Bacteria	Proteobacteria	Gammaproteobacteria	Cellvibrionales	Unassigned Bacillales
ASV1010	34	0	0	0	0	0	0	0	0	0	0	34	0	0	Bacteria	Firmicutes	Bacilli	Bacillales	Bacillus
ASV1011	31	0	0	0	0	0	0	0	0	0	0	31	0	0	Bacteria	Marinimicrobia_(SAR406_clade)	Marinimicrobia_(SAR406_clade)	Marinimicrobia_(SAR406_clade)	Marinimicrobia_(SAR406_clade)
ASV1012	26	0	0	0	0	0	0	0	0	0	0	26	0	0	Bacteria	Acidobacteriota	Blastocatellia	Blastocatellales	Unassigned Verrucomicrobiales
ASV1013	36	0	0	0	0	0	0	0	0	0	0	0	36	0	Bacteria	Verrucomicrobiota	Verrucomicrobiae	Verrucomicrobiales	uncultured
ASV1014	33	0	0	0	0	0	0	0	0	0	0	0	33	0	Bacteria	Bacteroidota	Bacteroidia	Flavobacteriales	uncultured
ASV1015	37	0	0	0	0	0	0	0	0	0	0	0	37	0	Bacteria	Acidobacteriota	Vicinamibacteria	Vicinamibacterales	uncultured
ASV1016	35	0	0	0	0	18	0	0	0	0	0	0	17	0	Bacteria	Proteobacteria	Gammaproteobacteria	Enterobacterales	Unassigned Fimbriimonadales
ASV1017	41	0	0	0	0	0	0	0	0	0	0	0	0	41	Bacteria	Armatimonadota	Fimbriimonadia	Fimbriimonadales	Fimbriimonadaceae
ASV1018	30	0	0	0	0	0	0	0	0	0	0	0	0	30	Bacteria	Proteobacteria	Alphaproteobacteria	Sphingomonadales	Sphingomonas
ASV1019	35	0	0	0	0	0	0	0	0	0	0	0	0	35	Bacteria	Proteobacteria	Alphaproteobacteria	Rhodobacterales	Unassigned Chthoniobacterales
ASV1020	35	0	0	0	0	0	0	0	0	0	0	0	0	35	Bacteria	Verrucomicrobiota	Verrucomicrobiae	Chthoniobacterales	Chthoniobacter
ASV1021	35	7	0	16	0	0	12	0	0	0	0	0	0	0	Bacteria	Bacteroidota	Bacteroidia	Bacteroidales	Alistipes
ASV1022	37	0	37	0	0	0	0	0	0	0	0	0	0	0	Bacteria	Bacteroidota	Bacteroidia	Chitinophagales	Terrimonas
ASV1023	40	0	40	0	0	0	0	0	0	0	0	0	0	0	Bacteria	Proteobacteria	Alphaproteobacteria	Rhizobiales	Unassigned Burkholderiaceae
ASV1024	36	0	36	0	0	0	0	0	0	0	0	0	0	0	Bacteria	Proteobacteria	Gammaproteobacteria	Burkholderiales	Unassigned Burkholderiaceae
ASV1025	41	0	7	0	34	0	0	0	0	0	0	0	0	0	Bacteria	Proteobacteria	Gammaproteobacteria	Burkholderiales	MND1
ASV1026	37	0	0	37	0	0	0	0	0	0	0	0	0	0	Bacteria	Bacteroidota	Ignavibacteria	Ignavibacteriales	LD-RB-34
ASV1027	41	0	0	0	9	0	32	0	0	0	0	0	0	0	Bacteria	Verrucomicrobiota	Verrucomicrobiae	Verrucomicrobiales	Luteolibacter
ASV1028	39	0	0	0	0	39	0	0	0	0	0	0	0	0	Bacteria	Bacteroidota	Bacteroidia	Bacteroidales	Prevotella
ASV1029	43	0	0	0	0	0	43	0	0	0	0	0	0	0	Bacteria	Cyanobacteria	Cyanobacteriia	Synechococcales	Cyanobium_PCC-6307
ASV1030	44	0	0	0	0	0	44	0	0	0	0	0	0	0	Bacteria	Firmicutes	Bacilli	Bacillales	Bacillus
ASV1031	44	0	0	0	0	0	44	0	0	0	0	0	0	0	Bacteria	Bacteroidota	Bacteroidia	Bacteroidales	Parabacteroides
ASV1032	44	0	0	0	0	0	44	0	0	0	0	0	0	0	Bacteria	Proteobacteria	Gammaproteobacteria	Pseudomonadales	Permianibacter
ASV1033	43	0	0	0	0	0	43	0	0	0	0	0	0	0	Bacteria	Acidobacteriota	Acidobacteriae	Bryobacterales	Bryobacter
ASV1034	42	0	0	0	0	0	42	0	0	0	0	0	0	0	Bacteria	Proteobacteria	Gammaproteobacteria	Granulosicoccales	Granulosicoccus
ASV1035	41	0	0	0	0	0	41	0	0	0	0	0	0	0	Bacteria	Firmicutes	Bacilli	Bacillales	Bacillus
ASV1036	44	0	0	0	0	0	44	0	0	0	0	0	0	0	Bacteria	Cyanobacteria	Cyanobacteriia	Synechococcales	Synechococcus_CC9902
ASV1037	38	0	0	0	0	0	0	38	0	0	0	0	0	0	Bacteria	Bacteroidota	Bacteroidia	Chitinophagales	Terrimonas
ASV1038	39	0	0	0	0	0	0	39	0	0	0	0	0	0	Bacteria	Bacteroidota	Bacteroidia	Cytophagales	Cytophaga
ASV1039	43	0	0	0	0	0	0	0	10	33	0	0	0	0	Bacteria	Planctomycetota	Phycisphaerae	Phycisphaerales	SM1A02
ASV1040	43	0	0	0	0	0	0	0	0	43	0	0	0	0	Bacteria	Proteobacteria	Alphaproteobacteria	Rhizobiales	Pedomicrobium
ASV1041	39	0	13	0	0	14	0	0	10	2	0	0	0	0	Bacteria	Bacteroidota	Bacteroidia	Bacteroidales	Muribaculaceae
ASV1042	27	0	0	0	0	0	0	0	0	0	27	0	0	0	Bacteria	Proteobacteria	Alphaproteobacteria	Caulobacterales	uncultured
ASV1043	28	0	0	0	0	0	0	0	0	0	28	0	0	0	Bacteria	Firmicutes	Negativicutes	Veillonellales-Selenomonadales	Allisonella
ASV1044	32	0	0	0	0	0	0	0	0	0	32	0	0	0	Bacteria	Bacteroidota	Bacteroidia	Flavobacteriales	NS7_marine_group
ASV1045	31	0	0	0	0	0	0	0	0	0	31	0	0	0	Bacteria	Bacteroidota	Bacteroidia	Flavobacteriales	NS5_marine_group
ASV1046	35	0	0	0	0	0	0	0	0	0	35	0	0	0	Bacteria	Bacteroidota	Bacteroidia	Flavobacteriales	NS9_marine_group
ASV1047	26	0	0	0	0	0	0	0	0	0	8	18	0	0	Bacteria	Proteobacteria	Alphaproteobacteria	Rhizobiales	1174-901-12
ASV1048	28	0	0	0	0	0	0	0	0	0	28	0	0	0	Bacteria	Cyanobacteria	Cyanobacteriia	Synechococcales	Prochlorococcus_MIT9313
ASV1049	27	0	0	0	0	0	0	0	0	0	0	27	0	0	Bacteria	Cyanobacteria	Gammaproteobacteria	SAR86_clade	SAR86_clade
ASV1050	26	0	0	0	0	0	0	0	0	0	0	0	26	0	Bacteria	Gemmatimonadota	Gemmatimonadetes	Gemmatimonadales	uncultured
ASV1051	35	0	0	0	0	0	0	0	0	0	0	0	35	0	Bacteria	Bacteroidota	Bacteroidia	Bacteroidales	Bacteroides
ASV1052	31	0	0	0	0	0	0	0	0	0	0	0	31	0	Bacteria	Acidobacteriota	Vicinamibacteria	Vicinamibacterales	uncultured
ASV1053	34	0	0	0	0	0	0	0	0	0	0	0	34	0	Bacteria	Cyanobacteria	Cyanobacteriia	Synechococcales	Prochlorococcus_MIT9313
ASV1054	32	0	0	0	0	0	0	0	0	0	0	0	0	32	Bacteria	Cyanobacteria	Alphaproteobacteria	Unassigned	Unassigned Unassigned
ASV1055	36	0	0	0	0	0	0	0	0	0	0	0	0	36	Bacteria	Myxococcota	Polyangia	Unassigned	Unassigned Syntrophales
ASV1056	30	0	0	0	0	0	0	0	0	0	0	0	0	30	Bacteria	Desulfobacterota	Syntrophia	Syntrophales	Syntrophus
ASV1057	37	0	0	0	0	0	0	0	0	0	0	0	0	37	Bacteria	Acidobacteriota	Blastocatellia	Pyrinomonadales	RB41
ASV1058	33	0	0	0	0	0	0	0	0	0	0	0	0	33	Bacteria	Acidobacteriota	Holophagae	Subgroup_7	Subgroup_7
ASV1059	34	34	0	0	0	0	0	0	0	0	0	0	0	0	Bacteria	Bacteroidota	Bacteroidia	Bacteroidales	uncultured
ASV1060	37	37	0	0	0	0	0	0	0	0	0	0	0	0	Bacteria	Firmicutes	Clostridia	Lachnospirales	Unassigned Methylococcales
ASV1061	31	16	0	15	0	0	0	0	0	0	0	0	0	0	Bacteria	Proteobacteria	Gammaproteobacteria	Methylococcales	Methylobacter
ASV1062	37	37	0	0	0	0	0	0	0	0	0	0	0	0	Bacteria	Unassigned	Bacteria	Unassigned	Unassigned Erysipelotrichales
ASV1063	37	37	0	0	0	0	0	0	0	0	0	0	0	0	Bacteria	Firmicutes	Bacilli	Erysipelotrichales	Holdemanella
ASV1064	32	0	32	0	0	0	0	0	0	0	0	0	0	0	Bacteria	Firmicutes	Clostridia	Clostridiales	Unassigned Thermoanaerobaculales
ASV1065	39	0	39	0	0	0	0	0	0	0	0	0	0	0	Bacteria	Acidobacteriota	Thermoanaerobaculia	Thermoanaerobaculales	Subgroup_10
ASV1066	36	0	36	0	0	0	0	0	0	0	0	0	0	0	Bacteria	Proteobacteria	Gammaproteobacteria	Salinisphaerales	Panacagrimonas
ASV1067	38	0	0	38	0	0	0	0	0	0	0	0	0	0	Bacteria	Actinobacteriota	Actinobacteria	Frankiales	hgcI_clade
ASV1068	39	0	0	17	0	0	0	22	0	0	0	0	0	0	Bacteria	Proteobacteria	Alphaproteobacteria	Rhizobiales	uncultured
ASV1069	39	0	0	10	0	0	0	20	9	0	0	0	0	0	Bacteria	Firmicutes	Clostridia	Lachnospirales	Lachnospiraceae_UCG-010
ASV1070	35	0	0	0	18	0	0	17	0	0	0	0	0	0	Bacteria	Firmicutes	Clostridia	Clostridiales	Clostridium_sensu_stricto_3
ASV1071	42	0	0	0	0	0	42	0	0	0	0	0	0	0	Bacteria	Proteobacteria	Alphaproteobacteria	Rhizobiales	Tardiphaga
ASV1072	42	0	0	0	0	0	42	0	0	0	0	0	0	0	Bacteria	Firmicutes	Clostridia	Oscillospirales	Colidextribacter
ASV1073	41	0	0	0	0	0	41	0	0	0	0	0	0	0	Bacteria	Marinimicrobia_(SAR406_clade)	Marinimicrobia_(SAR406_clade)	Marinimicrobia_(SAR406_clade)	Marinimicrobia_(SAR406_clade)
ASV1074	41	0	0	0	0	0	41	0	0	0	0	0	0	0	Bacteria	Proteobacteria	Alphaproteobacteria	Micavibrionales	uncultured
ASV1075	41	0	0	0	0	0	41	0	0	0	0	0	0	0	Bacteria	Bacteroidota	Bacteroidia	Chitinophagales	Unassigned Veillonellales-Selenomonadales
ASV1076	36	0	0	0	0	0	0	36	0	0	0	0	0	0	Bacteria	Firmicutes	Negativicutes	Veillonellales-Selenomonadales	Veillonella
ASV1077	43	0	0	0	0	0	0	0	43	0	0	0	0	0	Bacteria	Proteobacteria	Gammaproteobacteria	Pseudomonadales	Psychrobacter
ASV1078	41	0	0	0	0	0	0	0	0	41	0	0	0	0	Bacteria	Verrucomicrobiota	Verrucomicrobiae	Pedosphaerales	Pedosphaeraceae
ASV1079	38	0	16	0	0	0	0	0	0	22	0	0	0	0	Bacteria	Bdellovibrionota	Bdellovibrionia	Bdellovibrionales	OM27_clade
ASV1080	29	0	0	0	0	0	0	0	0	0	26	0	0	3	Bacteria	Marinimicrobia_(SAR406_clade)	Marinimicrobia_(SAR406_clade)	Marinimicrobia_(SAR406_clade)	Marinimicrobia_(SAR406_clade)
ASV1081	34	0	0	0	0	0	0	0	0	0	34	0	0	0	Bacteria	Bacteroidota	Bacteroidia	Flavobacteriales	NS9_marine_group
ASV1082	29	0	0	0	0	0	0	0	0	0	29	0	0	0	Bacteria	Proteobacteria	Alphaproteobacteria	Rhizobiales	Pedomicrobium
ASV1083	25	0	0	0	0	0	0	6	0	0	19	0	0	0	Bacteria	Proteobacteria	Alphaproteobacteria	Puniceispirillales	SAR116_clade
ASV1084	25	0	0	0	0	0	0	0	0	0	0	25	0	0	Bacteria	Firmicutes	Bacilli	Lactobacillales	Lactobacillus
ASV1085	32	0	0	0	0	0	0	0	0	0	0	32	0	0	Bacteria	Proteobacteria	Alphaproteobacteria	Reyranellales	Reyranella
ASV1086	23	0	0	0	0	0	0	0	0	0	0	23	0	0	Bacteria	Chloroflexi	Chloroflexia	Thermomicrobiales	AKYG1722
ASV1087	32	0	0	0	0	0	0	0	0	0	0	32	0	0	Bacteria	Planctomycetota	Planctomycetes	Pirellulales	uncultured
ASV1088	21	0	0	0	0	0	0	0	0	0	0	21	0	0	Bacteria	Firmicutes	Clostridia	Peptostreptococcales-Tissierellales	Romboutsia
ASV1089	35	0	0	0	6	0	0	0	0	0	0	0	29	0	Bacteria	Actinobacteriota	Actinobacteria	Streptosporangiales	Nonomuraea
ASV1090	33	0	0	0	0	0	0	0	0	0	0	0	33	0	Bacteria	Proteobacteria	Alphaproteobacteria	Rhizobiales	Xanthobacter
ASV1091	36	0	0	0	0	0	0	0	0	0	0	0	36	0	Bacteria	Proteobacteria	Alphaproteobacteria	Sphingomonadales	Sphingomonas
ASV1092	33	0	0	0	0	0	0	0	0	0	0	0	33	0	Bacteria	Chloroflexi	Chloroflexia	Thermomicrobiales	JG30-KF-CM45
ASV1093	33	0	0	0	0	0	0	0	0	0	0	0	33	0	Bacteria	Proteobacteria	Alphaproteobacteria	Rhizobiales	Unassigned Gammaproteobacteria_Incertae_Sedis
ASV1094	29	0	0	0	0	0	0	0	0	0	0	0	29	0	Bacteria	Proteobacteria	Gammaproteobacteria	Gammaproteobacteria_Incertae_Sedis	Acidibacter
ASV1095	32	0	0	0	0	21	0	0	0	0	0	0	11	0	Bacteria	Actinobacteriota	Thermoleophilia	Solirubrobacterales	Conexibacter
ASV1096	35	0	0	0	0	0	0	0	0	0	0	0	35	0	Bacteria	Firmicutes	Bacilli	Paenibacillales	Paenibacillus
ASV1097	31	0	0	0	0	0	0	0	0	0	0	0	0	31	Bacteria	Firmicutes	Negativicutes	Veillonellales-Selenomonadales	Sporomusa
ASV1098	37	0	37	0	0	0	0	0	0	0	0	0	0	0	Bacteria	Proteobacteria	Gammaproteobacteria	Salinisphaerales	Panacagrimonas
ASV1099	35	0	35	0	0	0	0	0	0	0	0	0	0	0	Bacteria	Bacteroidota	Bacteroidia	Cytophagales	OLB12
ASV1100	39	0	39	0	0	0	0	0	0	0	0	0	0	0	Bacteria	Patescibacteria	Parcubacteria	Unassigned	Unassigned Rhizobiaceae
ASV1101	35	0	35	0	0	0	0	0	0	0	0	0	0	0	Bacteria	Proteobacteria	Alphaproteobacteria	Rhizobiales	uncultured
ASV1102	40	0	0	20	0	0	20	0	0	0	0	0	0	0	Bacteria	Proteobacteria	Gammaproteobacteria	SAR86_clade	SAR86_clade
ASV1103	37	0	0	37	0	0	0	0	0	0	0	0	0	0	Bacteria	Actinobacteriota	Actinobacteria	Bifidobacteriales	Bifidobacterium
ASV1104	34	0	0	12	0	0	0	22	0	0	0	0	0	0	Bacteria	Firmicutes	Bacilli	Paenibacillales	Paenibacillus
ASV1105	40	0	0	0	0	0	40	0	0	0	0	0	0	0	Bacteria	Proteobacteria	Gammaproteobacteria	Pseudomonadales	Pseudomonas
ASV1106	40	0	0	0	0	0	40	0	0	0	0	0	0	0	Bacteria	Patescibacteria	Parcubacteria	UBA9983	UBA9983
ASV1107	39	0	0	0	0	0	39	0	0	0	0	0	0	0	Bacteria	Firmicutes	Clostridia	Lachnospirales	[Eubacterium]_ventriosum_group
ASV1108	41	0	0	0	0	0	41	0	0	0	0	0	0	0	Bacteria	Proteobacteria	Alphaproteobacteria	Rhizobiales	Pseudolabrys
ASV1109	40	0	0	0	0	0	40	0	0	0	0	0	0	0	Bacteria	Firmicutes	Clostridia	Oscillospirales	Faecalibacterium
ASV1110	40	0	0	0	0	0	40	0	0	0	0	0	0	0	Bacteria	Proteobacteria	Gammaproteobacteria	Burkholderiales	Unassigned Bacteroidales
ASV1111	40	0	0	0	0	0	40	0	0	0	0	0	0	0	Bacteria	Bacteroidota	Bacteroidia	Bacteroidales	Bacteroides
ASV1112	40	0	0	0	0	0	40	0	0	0	0	0	0	0	Bacteria	Firmicutes	Clostridia	Lachnospirales	Roseburia
ASV1113	42	0	0	0	0	0	0	0	42	0	0	0	0	0	Bacteria	Proteobacteria	Alphaproteobacteria	Rhodobacterales	Unassigned Cytophagales
ASV1114	40	0	0	0	0	0	0	0	0	40	0	0	0	0	Bacteria	Bacteroidota	Bacteroidia	Cytophagales	Sporocytophaga
ASV1115	41	0	0	0	0	0	0	0	0	41	0	0	0	0	Bacteria	Proteobacteria	Alphaproteobacteria	Reyranellales	Reyranella
ASV1116	30	0	0	0	0	0	0	0	0	3	27	0	0	0	Bacteria	Actinobacteriota	Actinobacteria	Micromonosporales	Catelliglobosispora
ASV1117	26	0	0	0	0	0	0	0	0	0	26	0	0	0	Bacteria	Firmicutes	Clostridia	Oscillospirales	Oscillibacter
ASV1118	35	0	0	0	0	0	0	0	0	0	35	0	0	0	Bacteria	Nitrospinota	P9X2b3D02	P9X2b3D02	P9X2b3D02
ASV1119	34	0	0	0	0	0	0	0	0	0	34	0	0	0	Bacteria	Proteobacteria	Gammaproteobacteria	Legionellales	Legionella
ASV1120	29	0	0	0	0	0	0	0	0	0	29	0	0	0	Bacteria	Proteobacteria	Alphaproteobacteria	Rhodobacterales	Unassigned Pirellulales
ASV1121	33	0	0	0	0	0	0	0	0	0	33	0	0	0	Bacteria	Planctomycetota	Planctomycetes	Pirellulales	uncultured
ASV1122	29	0	0	0	0	0	0	0	0	0	29	0	0	0	Bacteria	Bacteroidota	Bacteroidia	Flavobacteriales	NS4_marine_group
ASV1123	27	0	0	0	0	0	0	0	0	0	27	0	0	0	Bacteria	Firmicutes	Bacilli	Bacillales	Domibacillus
ASV1124	22	0	0	0	0	0	0	0	0	0	22	0	0	0	Bacteria	Cyanobacteria	Cyanobacteriia	Synechococcales	Unassigned Paenibacillales
ASV1125	32	0	0	0	0	0	0	0	0	0	0	32	0	0	Bacteria	Firmicutes	Bacilli	Paenibacillales	Unassigned Chthoniobacterales
ASV1126	31	0	0	0	0	0	0	0	0	0	0	31	0	0	Bacteria	Verrucomicrobiota	Verrucomicrobiae	Chthoniobacterales	Candidatus_Udaeobacter
ASV1127	29	0	0	0	0	0	0	0	0	0	0	29	0	0	Bacteria	Proteobacteria	Gammaproteobacteria	Enterobacterales	Escherichia-Shigella
ASV1128	31	0	0	0	0	0	0	0	0	0	0	0	31	0	Bacteria	Myxococcota	bacteriap25	bacteriap25	bacteriap25
ASV1129	30	0	0	0	0	0	0	0	0	0	0	0	30	0	Bacteria	Planctomycetota	Planctomycetes	Isosphaerales	Tundrisphaera
ASV1130	26	0	0	0	0	0	0	0	0	0	0	0	26	0	Bacteria	Proteobacteria	Gammaproteobacteria	Burkholderiales	Unassigned Rhizobiaceae
ASV1131	34	0	0	0	0	0	0	0	0	0	0	0	34	0	Bacteria	Proteobacteria	Alphaproteobacteria	Rhizobiales	uncultured
ASV1132	29	0	0	0	0	0	0	0	0	0	0	0	0	29	Bacteria	Gemmatimonadota	Gemmatimonadetes	Gemmatimonadales	uncultured
ASV1133	28	0	0	0	0	0	0	0	0	0	0	0	0	28	Bacteria	Bacteroidota	Bacteroidia	Cytophagales	Taeseokella
ASV1134	35	11	0	0	0	0	0	24	0	0	0	0	0	0	Bacteria	Bacteroidota	Bacteroidia	Flavobacteriales	NS7_marine_group
ASV1135	32	0	32	0	0	0	0	0	0	0	0	0	0	0	Bacteria	Firmicutes	Clostridia	Lachnospirales	[Ruminococcus]_torques_group
ASV1136	29	0	29	0	0	0	0	0	0	0	0	0	0	0	Bacteria	Actinobacteriota	Actinobacteria	Pseudonocardiales	Pseudonocardia
ASV1137	37	0	37	0	0	0	0	0	0	0	0	0	0	0	Bacteria	Planctomycetota	Planctomycetes	Planctomycetales	Planctomicrobium
ASV1138	36	0	12	0	24	0	0	0	0	0	0	0	0	0	Bacteria	Verrucomicrobiota	Verrucomicrobiae	Pedosphaerales	Unassigned Paracaedibacterales
ASV1139	31	0	0	31	0	0	0	0	0	0	0	0	0	0	Bacteria	Proteobacteria	Alphaproteobacteria	Paracaedibacterales	uncultured
ASV1140	32	0	0	32	0	0	0	0	0	0	0	0	0	0	Bacteria	Myxococcota	Myxococcia	Myxococcales	Unassigned Rhodobacterales
ASV1141	32	0	0	16	16	0	0	0	0	0	0	0	0	0	Bacteria	Proteobacteria	Alphaproteobacteria	Rhodobacterales	Paracoccus
ASV1142	33	0	0	0	33	0	0	0	0	0	0	0	0	0	Bacteria	Armatimonadota	Armatimonadia	Armatimonadales	Armatimonadales
ASV1143	35	0	0	0	35	0	0	0	0	0	0	0	0	0	Bacteria	Firmicutes	Clostridia	Clostridiales	Clostridium_sensu_stricto_12
ASV1144	38	0	0	0	14	0	24	0	0	0	0	0	0	0	Bacteria	Proteobacteria	Gammaproteobacteria	Alteromonadales	Rheinheimera
ASV1145	33	0	0	0	0	33	0	0	0	0	0	0	0	0	Bacteria	Verrucomicrobiota	Verrucomicrobiae	Chthoniobacterales	Chthoniobacter
ASV1146	41	0	0	0	0	0	41	0	0	0	0	0	0	0	Bacteria	Firmicutes	Clostridia	Lachnospirales	Unassigned Burkholderiaceae
ASV1147	40	0	0	0	0	0	40	0	0	0	0	0	0	0	Bacteria	Proteobacteria	Gammaproteobacteria	Burkholderiales	Massilia
ASV1148	39	0	0	0	0	0	39	0	0	0	0	0	0	0	Bacteria	Firmicutes	Clostridia	Unassigned	Unassigned Clostridiales
ASV1149	38	0	0	0	0	0	38	0	0	0	0	0	0	0	Bacteria	Firmicutes	Clostridia	Clostridiales	Clostridium_sensu_stricto_12
ASV1150	41	0	0	0	0	0	41	0	0	0	0	0	0	0	Bacteria	Marinimicrobia_(SAR406_clade)	Marinimicrobia_(SAR406_clade)	Marinimicrobia_(SAR406_clade)	Marinimicrobia_(SAR406_clade)
ASV1151	39	0	0	0	0	0	0	0	0	39	0	0	0	0	Bacteria	Proteobacteria	Alphaproteobacteria	Caulobacterales	SWB02
ASV1152	34	0	0	0	0	0	0	0	0	7	27	0	0	0	Bacteria	Proteobacteria	Alphaproteobacteria	Caulobacterales	Unassigned Blastocatellales
ASV1153	36	0	0	0	0	0	0	0	0	36	0	0	0	0	Bacteria	Acidobacteriota	Blastocatellia	Blastocatellales	uncultured
ASV1154	39	0	0	0	0	0	0	0	0	39	0	0	0	0	Bacteria	Proteobacteria	Gammaproteobacteria	Xanthomonadales	Unassigned Enterobacteriaceae
ASV1155	25	0	0	0	0	0	0	0	0	0	25	0	0	0	Bacteria	Proteobacteria	Gammaproteobacteria	Enterobacterales	Unassigned Lachnospirales
ASV1156	28	0	0	0	0	0	0	0	0	0	28	0	0	0	Bacteria	Firmicutes	Clostridia	Lachnospirales	[Ruminococcus]_gauvreauii_group
ASV1157	32	0	0	0	0	0	0	0	0	0	32	0	0	0	Bacteria	Proteobacteria	Alphaproteobacteria	Rhizobiales	1174-901-12
ASV1158	28	0	0	0	0	0	0	0	0	0	28	0	0	0	Bacteria	Proteobacteria	Alphaproteobacteria	Rhodobacterales	Unassigned Acidaminococcales
ASV1159	32	0	0	0	0	0	0	0	0	0	32	0	0	0	Bacteria	Firmicutes	Negativicutes	Acidaminococcales	Phascolarctobacterium
ASV1160	24	0	0	0	0	0	0	0	0	0	0	24	0	0	Bacteria	Armatimonadota	uncultured	uncultured	uncultured
ASV1161	27	0	0	0	0	0	0	0	0	0	0	27	0	0	Bacteria	Firmicutes	Bacilli	Bacillales	Unassigned MB-A2-108
ASV1162	30	0	0	0	0	0	0	0	0	0	0	30	0	0	Bacteria	Actinobacteriota	MB-A2-108	MB-A2-108	MB-A2-108
ASV1163	33	0	0	0	0	0	0	0	0	0	0	0	33	0	Bacteria	Proteobacteria	Gammaproteobacteria	Legionellales	Legionella
ASV1164	35	0	0	0	0	0	0	0	0	0	0	0	35	0	Bacteria	Actinobacteriota	Actinobacteria	Propionibacteriales	Aeromicrobium
ASV1165	32	0	0	0	0	0	0	0	0	0	0	0	32	0	Bacteria	Proteobacteria	Alphaproteobacteria	Rhizobiales	Unassigned Unassigned
ASV1166	28	0	0	0	0	0	0	0	0	0	0	0	0	28	Bacteria	Actinobacteriota	Acidimicrobiia	Unassigned	Unassigned Lachnospirales
ASV1167	33	13	0	0	0	0	0	0	20	0	0	0	0	0	Bacteria	Firmicutes	Clostridia	Lachnospirales	Agathobacter
ASV1168	31	31	0	0	0	0	0	0	0	0	0	0	0	0	Bacteria	Proteobacteria	Alphaproteobacteria	Rhodobacterales	Unassigned Gammaproteobacteria_Incertae_Sedis
ASV1169	38	4	0	0	0	3	19	9	3	0	0	0	0	0	Bacteria	Proteobacteria	Gammaproteobacteria	Gammaproteobacteria_Incertae_Sedis	Acidibacter
ASV1170	32	0	32	0	0	0	0	0	0	0	0	0	0	0	Bacteria	Proteobacteria	Gammaproteobacteria	Burkholderiales	Unassigned Rhizobiaceae
ASV1171	37	0	37	0	0	0	0	0	0	0	0	0	0	0	Bacteria	Proteobacteria	Alphaproteobacteria	Rhizobiales	Allorhizobium-Neorhizobium-Pararhizobium-Rhizobium
ASV1172	32	0	32	0	0	0	0	0	0	0	0	0	0	0	Bacteria	Proteobacteria	Gammaproteobacteria	Burkholderiales	Unassigned Acidaminococcales
ASV1173	28	0	0	28	0	0	0	0	0	0	0	0	0	0	Bacteria	Firmicutes	Negativicutes	Acidaminococcales	Phascolarctobacterium
ASV1174	33	0	0	0	0	33	0	0	0	0	0	0	0	0	Bacteria	Planctomycetota	Planctomycetes	Gemmatales	uncultured
ASV1175	39	0	0	0	0	0	39	0	0	0	0	0	0	0	Bacteria	Planctomycetota	Planctomycetes	Planctomycetales	Unassigned Defluviicoccales
ASV1176	39	0	0	0	0	0	39	0	0	0	0	0	0	0	Bacteria	Proteobacteria	Alphaproteobacteria	Defluviicoccales	uncultured
ASV1177	40	0	0	0	0	0	0	0	40	0	0	0	0	0	Bacteria	Actinobacteriota	Actinobacteria	Propionibacteriales	Aeromicrobium
ASV1178	38	0	7	0	0	0	0	0	0	31	0	0	0	0	Bacteria	Proteobacteria	Gammaproteobacteria	Xanthomonadales	Lysobacter
ASV1179	39	0	0	0	0	0	0	0	0	39	0	0	0	0	Bacteria	Firmicutes	Clostridia	Lachnospirales	Anaerosporobacter
ASV1180	35	0	8	0	0	0	0	0	9	18	0	0	0	0	Bacteria	Bacteroidota	Bacteroidia	Flavobacteriales	Capnocytophaga
ASV1181	34	0	11	0	0	0	0	0	0	23	0	0	0	0	Bacteria	Bacteroidota	Bacteroidia	Cytophagales	Sporocytophaga
ASV1182	36	0	0	0	20	0	0	0	0	16	0	0	0	0	Bacteria	Verrucomicrobiota	Chlamydiae	Chlamydiales	Candidatus_Protochlamydia
ASV1183	27	0	0	0	0	0	0	0	0	0	27	0	0	0	Bacteria	Planctomycetota	Phycisphaerae	Phycisphaerales	AKAU3564_sediment_group
ASV1184	27	0	0	0	0	0	0	0	0	0	27	0	0	0	Bacteria	Bacteroidota	Bacteroidia	Sphingobacteriales	Mucilaginibacter
ASV1185	20	0	0	0	0	0	0	0	0	0	20	0	0	0	Bacteria	Bacteroidota	Bacteroidia	Bacteroidales	Paludibacter
ASV1186	26	0	0	0	0	0	0	0	0	0	26	0	0	0	Bacteria	Bacteroidota	Bacteroidia	Bacteroidales	Bacteroides
ASV1187	22	0	0	0	0	0	0	0	0	0	22	0	0	0	Bacteria	Acidobacteriota	Subgroup_11	Subgroup_11	Subgroup_11
ASV1188	28	0	0	0	0	0	0	0	0	0	22	0	0	6	Bacteria	Proteobacteria	Alphaproteobacteria	Sphingomonadales	Sphingomonas
ASV1189	26	0	0	0	0	11	0	0	0	0	15	0	0	0	Bacteria	Proteobacteria	Gammaproteobacteria	SAR86_clade	SAR86_clade
ASV1190	25	0	0	0	0	0	0	0	0	0	0	25	0	0	Bacteria	Proteobacteria	Alphaproteobacteria	Rhizobiales	Microvirga
ASV1191	22	0	0	0	0	0	0	0	0	0	0	22	0	0	Bacteria	Firmicutes	Clostridia	Lachnospirales	Blautia
ASV1192	30	0	0	0	0	0	0	0	0	0	0	30	0	0	Bacteria	MBNT15	MBNT15	MBNT15	MBNT15
ASV1193	31	0	0	0	0	0	0	0	0	0	0	31	0	0	Bacteria	Firmicutes	Clostridia	Lachnospirales	Unassigned Cellvibrionales
ASV1194	33	0	0	0	0	0	0	0	0	0	0	0	33	0	Bacteria	Proteobacteria	Gammaproteobacteria	Cellvibrionales	Unassigned Bacillales
ASV1195	31	0	0	0	0	0	0	0	0	0	0	0	31	0	Bacteria	Firmicutes	Bacilli	Bacillales	Bacillus
ASV1196	29	0	0	0	0	0	0	0	0	0	0	0	0	29	Bacteria	Proteobacteria	Alphaproteobacteria	Rhodobacterales	Unassigned Vicinamibacterales
ASV1197	31	0	0	0	0	0	0	0	0	0	0	0	0	31	Bacteria	Acidobacteriota	Vicinamibacteria	Vicinamibacterales	Vicinamibacteraceae
ASV1198	28	28	0	0	0	0	0	0	0	0	0	0	0	0	Bacteria	Firmicutes	Clostridia	Clostridiales	Clostridium_sensu_stricto_10
ASV1199	31	31	0	0	0	0	0	0	0	0	0	0	0	0	Bacteria	Proteobacteria	Alphaproteobacteria	Rhizobiales	1174-901-12
ASV1200	35	0	35	0	0	0	0	0	0	0	0	0	0	0	Bacteria	Proteobacteria	Alphaproteobacteria	Rhizobiales	Methylobacterium-Methylorubrum
ASV1201	31	0	31	0	0	0	0	0	0	0	0	0	0	0	Bacteria	SAR324_clade(Marine_group_B)	SAR324_clade(Marine_group_B)	SAR324_clade(Marine_group_B)	SAR324_clade(Marine_group_B)
ASV1202	30	0	30	0	0	0	0	0	0	0	0	0	0	0	Bacteria	Planctomycetota	Planctomycetes	Pirellulales	uncultured
ASV1203	33	0	33	0	0	0	0	0	0	0	0	0	0	0	Bacteria	Proteobacteria	Alphaproteobacteria	SAR11_clade	Clade_II
ASV1204	36	0	21	0	0	0	15	0	0	0	0	0	0	0	Bacteria	Firmicutes	Bacilli	Bacillales	Unassigned MB-A2-108
ASV1205	31	0	0	31	0	0	0	0	0	0	0	0	0	0	Bacteria	Actinobacteriota	MB-A2-108	MB-A2-108	MB-A2-108
ASV1206	34	0	0	26	0	0	0	0	8	0	0	0	0	0	Bacteria	Verrucomicrobiota	Verrucomicrobiae	Chthoniobacterales	Candidatus_Xiphinematobacter
ASV1207	30	0	0	30	0	0	0	0	0	0	0	0	0	0	Bacteria	Bacteroidota	Bacteroidia	Bacteroidales	Alistipes
ASV1208	29	0	0	29	0	0	0	0	0	0	0	0	0	0	Bacteria	Firmicutes	Bacilli	Lactobacillales	Enterococcus
ASV1209	29	0	0	29	0	0	0	0	0	0	0	0	0	0	Bacteria	Bacteroidota	Bacteroidia	Flavobacteriales	NS2b_marine_group
ASV1210	33	0	0	33	0	0	0	0	0	0	0	0	0	0	Bacteria	Firmicutes	Clostridia	Lachnospirales	Roseburia
ASV1211	38	0	0	0	38	0	0	0	0	0	0	0	0	0	Bacteria	Bacteroidota	Bacteroidia	Bacteroidales	uncultured
ASV1212	29	0	0	0	29	0	0	0	0	0	0	0	0	0	Bacteria	Firmicutes	Clostridia	Lachnospirales	Anaerocolumna
ASV1213	31	0	0	0	31	0	0	0	0	0	0	0	0	0	Bacteria	Firmicutes	Clostridia	Lachnospirales	Lachnospiraceae_UCG-010
ASV1214	32	0	0	0	0	32	0	0	0	0	0	0	0	0	Bacteria	Acidobacteriota	Blastocatellia	2024-11-01	2024-11-01
ASV1215	37	0	0	0	0	0	37	0	0	0	0	0	0	0	Bacteria	Bacteroidota	Bacteroidia	Chitinophagales	Terrimonas
ASV1216	38	0	0	0	0	0	38	0	0	0	0	0	0	0	Bacteria	Proteobacteria	Gammaproteobacteria	Burkholderiales	Unassigned DS-100
ASV1217	39	0	0	0	0	0	39	0	0	0	0	0	0	0	Bacteria	Acidobacteriota	Blastocatellia	DS-100	DS-100
ASV1218	39	0	0	0	0	0	39	0	0	0	0	0	0	0	Bacteria	Firmicutes	Clostridia	Lachnospirales	Lachnospiraceae_UCG-010
ASV1219	32	0	0	0	0	0	0	32	0	0	0	0	0	0	Bacteria	Firmicutes	Clostridia	Lachnospirales	Lachnospira
ASV1220	32	0	0	0	0	0	0	32	0	0	0	0	0	0	Bacteria	Firmicutes	Clostridia	Clostridia	Unassigned Synechococcales
ASV1221	39	0	0	0	0	0	0	0	39	0	0	0	0	0	Bacteria	Cyanobacteria	Cyanobacteriia	Synechococcales	Synechococcus_CC9902
ASV1222	37	0	15	0	0	0	0	0	0	22	0	0	0	0	Bacteria	Planctomycetota	Planctomycetes	Planctomycetales	SH-PL14
ASV1223	37	0	0	0	0	0	0	0	0	37	0	0	0	0	Bacteria	Verrucomicrobiota	Verrucomicrobiae	Pedosphaerales	Pedosphaeraceae
ASV1224	35	0	0	0	17	0	0	0	0	18	0	0	0	0	Bacteria	Proteobacteria	Gammaproteobacteria	Salinisphaerales	uncultured
ASV1225	35	0	0	0	0	0	0	0	0	31	4	0	0	0	Bacteria	Verrucomicrobiota	Verrucomicrobiae	Chthoniobacterales	Candidatus_Xiphinematobacter
ASV1226	38	0	0	0	0	0	0	0	0	38	0	0	0	0	Bacteria	Proteobacteria	Alphaproteobacteria	Rhizobiales	Unassigned Lactobacillaceae
ASV1227	36	0	0	6	0	7	0	3	11	7	0	2	0	0	Bacteria	Firmicutes	Bacilli	Lactobacillales	Lactobacillus
ASV1228	38	0	0	0	0	0	0	0	0	38	0	0	0	0	Bacteria	Proteobacteria	Alphaproteobacteria	Caulobacterales	SWB02
ASV1229	26	0	0	0	0	0	0	0	0	0	26	0	0	0	Bacteria	Actinobacteriota	Actinobacteria	Micromonosporales	Allocatelliglobosispora
ASV1230	22	0	0	0	0	0	0	0	0	0	22	0	0	0	Bacteria	Planctomycetota	Planctomycetes	Pirellulales	Unassigned Rhodobacterales
ASV1231	29	0	0	0	0	0	0	0	0	0	29	0	0	0	Bacteria	Proteobacteria	Alphaproteobacteria	Rhodobacterales	Rubribacterium
ASV1232	20	0	0	0	0	0	0	0	0	0	20	0	0	0	Bacteria	Proteobacteria	Gammaproteobacteria	Unassigned	Unassigned Kapabacteriales
ASV1233	25	0	0	0	0	0	0	0	0	0	25	0	0	0	Bacteria	Bacteroidota	Kapabacteria	Kapabacteriales	Kapabacteriales
ASV1234	24	0	0	0	0	0	0	0	0	0	24	0	0	0	Bacteria	Proteobacteria	Gammaproteobacteria	Pseudomonadales	Pseudomonas
ASV1235	27	0	0	0	0	0	0	0	0	0	0	27	0	0	Bacteria	Actinobacteriota	MB-A2-108	MB-A2-108	MB-A2-108
ASV1236	23	0	0	0	0	0	0	0	0	0	0	23	0	0	Bacteria	Marinimicrobia_(SAR406_clade)	Marinimicrobia_(SAR406_clade)	Marinimicrobia_(SAR406_clade)	Marinimicrobia_(SAR406_clade)
ASV1237	27	0	0	0	0	0	0	0	0	0	0	27	0	0	Bacteria	Myxococcota	Myxococcia	Myxococcales	P3OB-42
ASV1238	22	0	0	0	0	0	0	0	0	0	0	22	0	0	Bacteria	Proteobacteria	Alphaproteobacteria	Rhodobacterales	Unassigned Pedosphaerales
ASV1239	26	0	0	0	0	0	0	0	0	0	0	26	0	0	Bacteria	Verrucomicrobiota	Verrucomicrobiae	Pedosphaerales	Unassigned Pseudomonadaceae
ASV1240	28	0	0	0	0	0	0	0	0	0	0	28	0	0	Bacteria	Proteobacteria	Gammaproteobacteria	Pseudomonadales	Acinetobacter
ASV1241	35	0	0	0	0	0	0	0	0	0	0	0	35	0	Bacteria	Chloroflexi	KD4-96	KD4-96	KD4-96
ASV1242	23	0	0	0	0	0	0	0	0	0	0	0	0	23	Bacteria	Bacteroidota	Bacteroidia	Unassigned	Unassigned Veillonellales-Selenomonadales
ASV1243	28	0	0	0	0	0	0	0	0	0	0	0	0	28	Bacteria	Firmicutes	Negativicutes	Veillonellales-Selenomonadales	Sporomusa
ASV1244	30	0	0	0	0	0	0	0	0	0	0	0	0	30	Bacteria	Firmicutes	Clostridia	Lachnospirales	Unassigned Flavobacteriales
ASV1245	36	0	0	0	0	0	22	0	0	0	0	0	0	14	Bacteria	Bacteroidota	Bacteroidia	Flavobacteriales	Chryseobacterium
ASV1246	32	32	0	0	0	0	0	0	0	0	0	0	0	0	Bacteria	Proteobacteria	Alphaproteobacteria	Caulobacterales	uncultured
ASV1247	32	17	15	0	0	0	0	0	0	0	0	0	0	0	Bacteria	Chloroflexi	Anaerolineae	SBR1031	A4b
ASV1248	32	0	32	0	0	0	0	0	0	0	0	0	0	0	Bacteria	Proteobacteria	Alphaproteobacteria	Sphingomonadales	Novosphingobium
ASV1249	33	0	33	0	0	0	0	0	0	0	0	0	0	0	Bacteria	Verrucomicrobiota	Verrucomicrobiae	Chthoniobacterales	Chthoniobacter
ASV1250	32	0	32	0	0	0	0	0	0	0	0	0	0	0	Bacteria	Proteobacteria	Gammaproteobacteria	Burkholderiales	Unassigned Peptostreptococcales-Tissierellales
ASV1251	29	0	0	19	0	10	0	0	0	0	0	0	0	0	Bacteria	Firmicutes	Clostridia	Peptostreptococcales-Tissierellales	Terrisporobacter
ASV1252	31	0	0	0	31	0	0	0	0	0	0	0	0	0	Bacteria	Firmicutes	Clostridia	Lachnospirales	Blautia
ASV1253	35	0	0	0	0	18	0	17	0	0	0	0	0	0	Bacteria	Actinobacteriota	Actinobacteria	Corynebacteriales	Mycobacterium
ASV1254	37	0	0	0	0	0	37	0	0	0	0	0	0	0	Bacteria	Proteobacteria	Alphaproteobacteria	Sphingomonadales	Sphingomonas
ASV1255	37	0	0	0	0	0	37	0	0	0	0	0	0	0	Bacteria	Proteobacteria	Alphaproteobacteria	Rhizobiales	Unassigned Cyanobacteriales
ASV1256	37	0	0	0	0	0	37	0	0	0	0	0	0	0	Bacteria	Cyanobacteria	Cyanobacteriia	Cyanobacteriales	Tychonema_CCAP_1459-11B
ASV1257	37	0	0	0	0	0	37	0	0	0	0	0	0	0	Bacteria	Actinobacteriota	Thermoleophilia	Gaiellales	Unassigned Rhizobiaceae
ASV1258	37	0	0	0	0	0	37	0	0	0	0	0	0	0	Bacteria	Proteobacteria	Alphaproteobacteria	Rhizobiales	Bauldia
ASV1259	33	0	0	0	0	0	0	33	0	0	0	0	0	0	Bacteria	Proteobacteria	Alphaproteobacteria	Rickettsiales	bac2nit3
ASV1260	33	0	0	0	0	0	0	33	0	0	0	0	0	0	Bacteria	Proteobacteria	Gammaproteobacteria	Burkholderiales	Unassigned Lachnospirales
ASV1261	38	0	0	0	0	0	0	0	38	0	0	0	0	0	Bacteria	Firmicutes	Clostridia	Lachnospirales	Dorea
ASV1262	34	0	0	0	0	0	0	0	0	34	0	0	0	0	Bacteria	Proteobacteria	Alphaproteobacteria	Reyranellales	Reyranella
ASV1263	36	0	0	0	0	0	0	0	0	36	0	0	0	0	Bacteria	Verrucomicrobiota	Chlamydiae	Chlamydiales	uncultured
ASV1264	30	9	7	0	0	0	0	0	0	9	5	0	0	0	Bacteria	Unassigned	Bacteria	Unassigned	Unassigned Veillonellales-Selenomonadales
ASV1265	31	19	0	0	0	0	0	0	0	12	0	0	0	0	Bacteria	Firmicutes	Negativicutes	Veillonellales-Selenomonadales	Anaerosporomusa
ASV1266	28	0	19	0	0	0	0	0	0	9	0	0	0	0	Bacteria	Planctomycetota	Phycisphaerae	Tepidisphaerales	Unassigned Aquificales
ASV1267	24	0	0	0	0	0	0	0	0	0	24	0	0	0	Bacteria	Aquificota	Aquificae	Aquificales	Hydrogenobacter
ASV1268	27	0	0	0	0	0	0	0	0	0	27	0	0	0	Bacteria	Proteobacteria	Alphaproteobacteria	Caulobacterales	Unassigned Gemmatimonadales
ASV1269	25	0	0	0	0	0	0	0	0	0	25	0	0	0	Bacteria	Gemmatimonadota	Gemmatimonadetes	Gemmatimonadales	uncultured
ASV1270	23	0	0	0	0	0	0	0	0	0	23	0	0	0	Bacteria	Firmicutes	Bacilli	Bacillales	Unassigned Kallotenuales
ASV1271	28	0	0	0	0	0	0	0	0	0	28	0	0	0	Bacteria	Chloroflexi	Chloroflexia	Kallotenuales	AKIW781
ASV1272	25	0	0	0	0	0	0	0	0	0	25	0	0	0	Bacteria	Proteobacteria	Alphaproteobacteria	SAR11_clade	Clade_II
ASV1273	30	0	0	0	0	0	0	0	0	0	0	30	0	0	Bacteria	Acidobacteriota	Thermoanaerobaculia	Thermoanaerobaculales	Subgroup_10
ASV1274	24	0	0	0	0	0	0	0	0	0	0	24	0	0	Bacteria	Firmicutes	Bacilli	Lactobacillales	Lactobacillus
ASV1275	26	0	0	0	0	0	0	0	0	0	0	26	0	0	Bacteria	Bacteroidota	Bacteroidia	Cytophagales	Ohtaekwangia
ASV1276	23	0	0	0	0	0	0	0	0	0	0	23	0	0	Bacteria	Planctomycetota	Planctomycetes	Gemmatales	Gemmata
ASV1277	22	0	0	0	0	0	0	0	0	0	0	22	0	0	Bacteria	Acidobacteriota	Vicinamibacteria	Vicinamibacterales	uncultured
ASV1278	35	0	0	0	0	0	0	0	0	0	0	0	35	0	Bacteria	Firmicutes	Symbiobacteriia	Symbiobacteriales	uncultured
ASV1279	29	0	0	0	0	0	0	0	0	0	0	0	29	0	Bacteria	Cyanobacteria	Cyanobacteriia	Synechococcales	Synechococcus_CC9902
ASV1280	30	0	0	0	0	0	0	0	0	0	0	0	0	30	Bacteria	Proteobacteria	Gammaproteobacteria	Burkholderiales	IS-44
ASV1281	30	30	0	0	0	0	0	0	0	0	0	0	0	0	Bacteria	Planctomycetota	Planctomycetes	Pirellulales	Blastopirellula
ASV1282	26	26	0	0	0	0	0	0	0	0	0	0	0	0	Bacteria	Bacteroidota	Bacteroidia	Chitinophagales	Edaphobaculum
ASV1283	30	30	0	0	0	0	0	0	0	0	0	0	0	0	Bacteria	Bacteroidota	Bacteroidia	Chitinophagales	Aurantisolimonas
ASV1284	26	26	0	0	0	0	0	0	0	0	0	0	0	0	Bacteria	Actinobacteriota	Thermoleophilia	Gaiellales	uncultured
ASV1285	33	33	0	0	0	0	0	0	0	0	0	0	0	0	Bacteria	Proteobacteria	Alphaproteobacteria	Sphingomonadales	Sphingomonas
ASV1286	30	0	30	0	0	0	0	0	0	0	0	0	0	0	Bacteria	Bdellovibrionota	Bdellovibrionia	Bacteriovoracales	Peredibacter
ASV1287	34	0	34	0	0	0	0	0	0	0	0	0	0	0	Bacteria	Actinobacteriota	Acidimicrobiia	Microtrichales	Iamia
ASV1288	30	0	30	0	0	0	0	0	0	0	0	0	0	0	Bacteria	Fibrobacterota	Fibrobacteria	Fibrobacterales	possible_genus_04
ASV1289	31	0	31	0	0	0	0	0	0	0	0	0	0	0	Bacteria	Firmicutes	Bacilli	Paenibacillales	Paenibacillus
ASV1290	31	0	31	0	0	0	0	0	0	0	0	0	0	0	Bacteria	Verrucomicrobiota	Verrucomicrobiae	Chthoniobacterales	Chthoniobacter
ASV1291	33	0	0	0	0	33	0	0	0	0	0	0	0	0	Bacteria	Firmicutes	Clostridia	Clostridiales	Unassigned Entomoplasmatales
ASV1292	30	0	0	0	0	30	0	0	0	0	0	0	0	0	Bacteria	Firmicutes	Bacilli	Entomoplasmatales	Entomoplasma
ASV1293	29	0	0	0	0	29	0	0	0	0	0	0	0	0	Bacteria	Firmicutes	Clostridia	Lachnospirales	Coprococcus
ASV1294	33	0	0	0	0	6	8	0	19	0	0	0	0	0	Bacteria	Firmicutes	Clostridia	Oscillospirales	uncultured
ASV1295	36	0	0	0	0	0	36	0	0	0	0	0	0	0	Bacteria	Bacteroidota	Bacteroidia	Bacteroidales	uncultured
ASV1296	36	0	0	0	0	0	36	0	0	0	0	0	0	0	Bacteria	Firmicutes	Clostridia	Clostridiales	Unassigned Rhizobiaceae
ASV1297	37	0	0	0	0	0	37	0	0	0	0	0	0	0	Bacteria	Proteobacteria	Alphaproteobacteria	Rhizobiales	Methylobacterium-Methylorubrum
ASV1298	37	0	0	0	0	0	37	0	0	0	0	0	0	0	Bacteria	Verrucomicrobiota	Verrucomicrobiae	Verrucomicrobiales	Roseimicrobium
ASV1299	36	0	0	0	0	0	36	0	0	0	0	0	0	0	Bacteria	Proteobacteria	Alphaproteobacteria	Sphingomonadales	Erythrobacter
ASV1300	37	0	0	0	0	0	37	0	0	0	0	0	0	0	Bacteria	Proteobacteria	Gammaproteobacteria	Vibrionales	Vibrio
ASV1301	32	0	0	0	0	0	0	32	0	0	0	0	0	0	Bacteria	Firmicutes	Clostridia	Clostridia	Unassigned KD4-96
ASV1302	32	0	0	0	0	0	0	32	0	0	0	0	0	0	Bacteria	Chloroflexi	KD4-96	KD4-96	KD4-96
ASV1303	36	0	0	0	0	0	0	0	19	17	0	0	0	0	Bacteria	Proteobacteria	Alphaproteobacteria	Rhizobiales	Phyllobacterium
ASV1304	31	0	22	0	0	0	0	0	0	9	0	0	0	0	Bacteria	Firmicutes	Clostridia	Clostridiales	Clostridium_sensu_stricto_8
ASV1305	25	0	0	0	0	0	0	0	0	0	25	0	0	0	Bacteria	Myxococcota	Myxococcia	Myxococcales	Cystobacter
ASV1306	28	0	0	0	17	0	0	0	0	0	11	0	0	0	Bacteria	Proteobacteria	Alphaproteobacteria	Rhodobacterales	Unassigned Lactobacillaceae
ASV1307	26	0	0	0	0	0	0	0	0	0	9	0	0	17	Bacteria	Firmicutes	Bacilli	Lactobacillales	Unassigned Bacillales
ASV1308	25	0	0	0	0	0	0	0	0	0	0	25	0	0	Bacteria	Firmicutes	Bacilli	Bacillales	Lysinibacillus
ASV1309	23	0	0	0	0	0	0	0	0	0	0	23	0	0	Bacteria	Bacteroidota	Bacteroidia	Flavobacteriales	NS2b_marine_group
ASV1310	23	0	0	0	0	0	0	0	0	0	0	23	0	0	Bacteria	Proteobacteria	Gammaproteobacteria	Pseudomonadales	Acinetobacter
ASV1311	29	0	0	0	0	0	0	0	0	0	0	29	0	0	Bacteria	Proteobacteria	Alphaproteobacteria	SAR11_clade	Clade_Ib
ASV1312	24	0	0	0	0	0	0	0	0	0	0	24	0	0	Bacteria	Cyanobacteria	Cyanobacteriia	Synechococcales	Prochlorococcus_MIT9313
ASV1313	28	0	0	0	0	0	0	0	0	0	0	0	28	0	Bacteria	Verrucomicrobiota	Verrucomicrobiae	Verrucomicrobiales	Luteolibacter
ASV1314	29	0	0	0	0	0	0	0	0	0	0	0	0	29	Bacteria	Firmicutes	Limnochordia	uncultured	uncultured
ASV1315	27	0	0	0	0	0	0	0	0	0	0	0	0	27	Bacteria	Acidobacteriota	Blastocatellia	Blastocatellales	uncultured
ASV1316	24	0	0	0	0	0	0	0	0	0	0	0	0	24	Bacteria	Actinobacteriota	Thermoleophilia	Solirubrobacterales	Conexibacter
ASV1317	27	0	0	0	0	0	0	0	0	0	0	0	0	27	Bacteria	Proteobacteria	Alphaproteobacteria	Sphingomonadales	Unassigned Caulobacterales
ASV1318	31	0	0	0	0	0	0	0	0	0	0	0	0	31	Bacteria	Proteobacteria	Alphaproteobacteria	Caulobacterales	Ponticaulis
ASV1319	30	0	0	0	0	0	0	0	0	0	0	0	0	30	Bacteria	Proteobacteria	Gammaproteobacteria	Burkholderiales	Unassigned Gemmatales
ASV1320	30	0	0	0	0	0	0	0	0	0	0	0	0	30	Bacteria	Planctomycetota	Planctomycetes	Gemmatales	uncultured
ASV1321	27	27	0	0	0	0	0	0	0	0	0	0	0	0	Bacteria	Planctomycetota	Planctomycetes	Pirellulales	Pirellula
ASV1322	29	29	0	0	0	0	0	0	0	0	0	0	0	0	Bacteria	Proteobacteria	Gammaproteobacteria	Xanthomonadales	Tahibacter
ASV1323	29	29	0	0	0	0	0	0	0	0	0	0	0	0	Bacteria	Proteobacteria	Gammaproteobacteria	Burkholderiales	Unassigned Oscillospirales
ASV1324	33	8	0	0	12	0	13	0	0	0	0	0	0	0	Bacteria	Firmicutes	Clostridia	Oscillospirales	[Eubacterium]_siraeum_group
ASV1325	28	0	28	0	0	0	0	0	0	0	0	0	0	0	Bacteria	Verrucomicrobiota	Verrucomicrobiae	Pedosphaerales	Unassigned Flavobacteriales
ASV1326	33	0	33	0	0	0	0	0	0	0	0	0	0	0	Bacteria	Bacteroidota	Bacteroidia	Flavobacteriales	Flavobacterium
ASV1327	33	0	33	0	0	0	0	0	0	0	0	0	0	0	Bacteria	Acidobacteriota	Blastocatellia	Pyrinomonadales	RB41
ASV1328	33	0	12	0	0	0	0	0	21	0	0	0	0	0	Bacteria	Proteobacteria	Alphaproteobacteria	Rhizobiales	Devosia
ASV1329	33	0	0	33	0	0	0	0	0	0	0	0	0	0	Bacteria	Bacteroidota	Bacteroidia	Chitinophagales	Aurantisolimonas
ASV1330	33	0	0	7	0	0	0	0	26	0	0	0	0	0	Bacteria	Synergistota	Synergistia	Synergistales	uncultured
ASV1331	30	0	0	0	0	30	0	0	0	0	0	0	0	0	Bacteria	Acidobacteriota	Vicinamibacteria	Vicinamibacterales	Unassigned Flavobacteriales
ASV1332	31	0	0	0	0	31	0	0	0	0	0	0	0	0	Bacteria	Bacteroidota	Bacteroidia	Flavobacteriales	NS5_marine_group
ASV1333	36	0	0	0	0	0	36	0	0	0	0	0	0	0	Bacteria	Myxococcota	Myxococcia	Myxococcales	Anaeromyxobacter
ASV1334	35	0	0	0	0	0	35	0	0	0	0	0	0	0	Bacteria	Proteobacteria	Alphaproteobacteria	Rhizobiales	Pedomicrobium
ASV1335	34	0	0	0	0	0	34	0	0	0	0	0	0	0	Bacteria	Proteobacteria	Gammaproteobacteria	Pseudomonadales	Pseudomonas
ASV1336	34	0	0	0	0	0	34	0	0	0	0	0	0	0	Bacteria	Actinobacteriota	Actinobacteria	Bifidobacteriales	Bifidobacterium
ASV1337	35	0	0	0	0	0	35	0	0	0	0	0	0	0	Bacteria	Bacteroidota	Bacteroidia	Flavobacteriales	Candidatus_Sulcia
ASV1338	29	0	0	0	0	0	0	29	0	0	0	0	0	0	Bacteria	Acidobacteriota	Vicinamibacteria	Vicinamibacterales	Vicinamibacteraceae
ASV1339	29	0	0	0	0	0	0	29	0	0	0	0	0	0	Bacteria	Firmicutes	Bacilli	Bacillales	Domibacillus
ASV1340	31	0	0	0	0	0	0	31	0	0	0	0	0	0	Bacteria	Firmicutes	Clostridia	Lachnospirales	Blautia
ASV1341	33	0	0	0	0	0	0	33	0	0	0	0	0	0	Bacteria	Bacteroidota	Bacteroidia	Bacteroidales	Bacteroides
ASV1342	32	0	0	0	0	0	0	0	0	32	0	0	0	0	Bacteria	Proteobacteria	Gammaproteobacteria	Burkholderiales	Nitrosomonas
ASV1343	34	0	0	0	0	0	0	0	0	34	0	0	0	0	Bacteria	Firmicutes	Clostridia	Clostridia	Ruminiclostridium
ASV1344	34	0	0	0	0	0	0	0	0	34	0	0	0	0	Bacteria	Proteobacteria	Alphaproteobacteria	Rhizobiales	Unassigned Chitinophagales
ASV1345	31	0	0	0	0	0	0	0	0	31	0	0	0	0	Bacteria	Bacteroidota	Bacteroidia	Chitinophagales	Terrimonas
ASV1346	25	0	0	0	0	0	0	0	0	0	25	0	0	0	Bacteria	Methylomirabilota	Methylomirabilia	Rokubacteriales	Rokubacteriales
ASV1347	24	0	0	0	0	0	0	0	0	0	24	0	0	0	Bacteria	Acidobacteriota	Vicinamibacteria	Vicinamibacterales	Vicinamibacteraceae
ASV1348	25	0	0	0	0	0	0	0	0	0	25	0	0	0	Bacteria	Actinobacteriota	Thermoleophilia	Gaiellales	uncultured
ASV1349	30	0	0	0	0	0	0	0	0	0	30	0	0	0	Bacteria	Proteobacteria	Alphaproteobacteria	Rhizobiales	Unassigned Tepidisphaerales
ASV1350	22	0	0	0	0	0	0	0	0	0	22	0	0	0	Bacteria	Planctomycetota	Phycisphaerae	Tepidisphaerales	WD2101_soil_group
ASV1351	27	0	0	0	0	0	0	0	0	0	9	0	18	0	Bacteria	Firmicutes	Clostridia	Peptostreptococcales-Tissierellales	Anaerococcus
ASV1352	21	0	0	0	0	0	0	0	0	0	21	0	0	0	Bacteria	Cyanobacteria	Cyanobacteriia	Synechococcales	Prochlorococcus_MIT9313
ASV1353	21	0	0	0	0	0	0	0	0	0	0	21	0	0	Bacteria	Cyanobacteria	Alphaproteobacteria	Rhodobacterales	Unassigned Sphingomonadales
ASV1354	20	0	0	0	0	0	0	0	0	0	0	20	0	0	Bacteria	Proteobacteria	Alphaproteobacteria	Sphingomonadales	Sphingopyxis
ASV1355	24	0	0	0	0	0	0	0	0	0	0	24	0	0	Bacteria	Actinobacteriota	Thermoleophilia	Solirubrobacterales	Conexibacter
ASV1356	22	0	0	0	0	0	0	0	0	0	0	22	0	0	Bacteria	Cyanobacteria	Cyanobacteriia	Synechococcales	Prochlorococcus_MIT9313
ASV1357	34	0	0	0	0	0	0	0	0	0	0	0	34	0	Bacteria	Cyanobacteria	Alphaproteobacteria	Rhizobiales	Unassigned Legionellales
ASV1358	30	0	0	0	0	0	0	0	0	0	0	0	0	30	Bacteria	Proteobacteria	Gammaproteobacteria	Legionellales	uncultured
ASV1359	23	0	0	0	0	0	0	0	0	0	0	0	0	23	Bacteria	Chloroflexi	Anaerolineae	Caldilineales	uncultured
ASV1360	24	0	0	0	0	0	0	0	0	0	0	0	0	24	Bacteria	Proteobacteria	Gammaproteobacteria	Burkholderiales	Cupriavidus
ASV1361	29	29	0	0	0	0	0	0	0	0	0	0	0	0	Bacteria	Verrucomicrobiota	Chlamydiae	Chlamydiales	Candidatus_Protochlamydia
ASV1362	28	28	0	0	0	0	0	0	0	0	0	0	0	0	Bacteria	Bacteroidota	Bacteroidia	Flavobacteriales	NS2b_marine_group
ASV1363	25	25	0	0	0	0	0	0	0	0	0	0	0	0	Bacteria	Unassigned	Bacteria	Unassigned	Unassigned Vicinamibacterales
ASV1364	30	0	30	0	0	0	0	0	0	0	0	0	0	0	Bacteria	Acidobacteriota	Vicinamibacteria	Vicinamibacterales	uncultured
ASV1365	28	0	28	0	0	0	0	0	0	0	0	0	0	0	Bacteria	Latescibacterota	Latescibacterota	Latescibacterota	Latescibacterota
ASV1366	27	0	27	0	0	0	0	0	0	0	0	0	0	0	Bacteria	Bdellovibrionota	Bdellovibrionia	Bacteriovoracales	Peredibacter
ASV1367	26	0	26	0	0	0	0	0	0	0	0	0	0	0	Bacteria	Proteobacteria	Gammaproteobacteria	Pseudomonadales	Pseudomonas
ASV1368	25	0	25	0	0	0	0	0	0	0	0	0	0	0	Bacteria	Bdellovibrionota	Bdellovibrionia	Bacteriovoracales	Peredibacter
ASV1369	32	0	0	0	32	0	0	0	0	0	0	0	0	0	Bacteria	Proteobacteria	Alphaproteobacteria	Acetobacterales	Roseococcus
ASV1370	27	0	0	0	0	27	0	0	0	0	0	0	0	0	Bacteria	Planctomycetota	Planctomycetes	Pirellulales	Pir4_lineage
ASV1371	32	0	0	0	0	32	0	0	0	0	0	0	0	0	Bacteria	Proteobacteria	Alphaproteobacteria	Rickettsiales	Wolbachia
ASV1372	34	0	0	0	0	0	34	0	0	0	0	0	0	0	Bacteria	Acidobacteriota	Vicinamibacteria	Vicinamibacterales	Vicinamibacteraceae
ASV1373	34	0	0	0	0	0	34	0	0	0	0	0	0	0	Bacteria	Proteobacteria	Gammaproteobacteria	Burkholderiales	Ralstonia
ASV1374	33	0	0	0	0	0	33	0	0	0	0	0	0	0	Bacteria	Actinobacteriota	Actinobacteria	Propionibacteriales	Nocardioides
ASV1375	35	0	0	0	0	0	35	0	0	0	0	0	0	0	Bacteria	Cyanobacteria	Cyanobacteriia	Synechococcales	Synechococcus_CC9902
ASV1376	35	0	0	0	0	0	35	0	0	0	0	0	0	0	Bacteria	Proteobacteria	Alphaproteobacteria	Rickettsiales	Wolbachia
ASV1377	30	0	0	0	0	0	0	30	0	0	0	0	0	0	Bacteria	Proteobacteria	Gammaproteobacteria	Vibrionales	Vibrio
ASV1378	33	0	0	0	0	0	0	0	0	33	0	0	0	0	Bacteria	Bacteroidota	Ignavibacteria	Ignavibacteriales	Unassigned Oligoflexales
ASV1379	33	0	0	0	0	0	0	0	0	33	0	0	0	0	Bacteria	Bdellovibrionota	Oligoflexia	Oligoflexales	Oligoflexus
ASV1380	34	0	0	0	0	0	0	0	0	34	0	0	0	0	Bacteria	Proteobacteria	Gammaproteobacteria	Burkholderiales	Sideroxydans
ASV1381	26	0	0	0	0	0	0	0	0	0	26	0	0	0	Bacteria	Chloroflexi	Chloroflexia	Kallotenuales	AKIW781
ASV1382	20	0	0	0	0	0	0	0	0	0	20	0	0	0	Bacteria	Bacteroidota	Bacteroidia	Bacteroidales	Alloprevotella
ASV1383	25	0	0	0	0	0	0	0	0	0	25	0	0	0	Bacteria	Bacteroidota	Bacteroidia	Flavobacteriales	Flavobacterium
ASV1384	22	0	7	0	0	0	0	0	0	0	15	0	0	0	Bacteria	Planctomycetota	Planctomycetes	Pirellulales	uncultured
ASV1385	23	0	0	0	0	0	0	0	0	0	23	0	0	0	Bacteria	Acidobacteriota	Acidobacteriae	Acidobacteriales	Unassigned Methylococcales
ASV1386	24	0	0	0	0	0	0	0	0	0	24	0	0	0	Bacteria	Proteobacteria	Gammaproteobacteria	Methylococcales	Unassigned Caulobacterales
ASV1387	19	0	0	0	0	0	0	0	0	0	0	19	0	0	Bacteria	Proteobacteria	Alphaproteobacteria	Caulobacterales	Hirschia
ASV1388	23	0	0	0	0	0	0	0	0	0	0	23	0	0	Bacteria	Firmicutes	Bacilli	Lactobacillales	Listeria
ASV1389	28	6	0	0	0	0	0	0	0	0	0	22	0	0	Bacteria	Firmicutes	Bacilli	Erysipelotrichales	Erysipelotrichaceae_UCG-003
ASV1390	22	0	0	0	0	0	0	0	0	0	0	22	0	0	Bacteria	Bacteroidota	Bacteroidia	Bacteroidales	Bacteroides
ASV1391	26	0	0	0	0	0	0	0	0	0	0	0	26	0	Bacteria	Proteobacteria	Alphaproteobacteria	Rhizobiales	Filomicrobium
ASV1392	23	0	0	0	0	0	0	0	0	0	0	0	23	0	Bacteria	Proteobacteria	Alphaproteobacteria	SAR11_clade	Unassigned Gemmatimonadales
ASV1393	26	0	0	0	0	0	0	0	0	0	0	0	26	0	Bacteria	Gemmatimonadota	Gemmatimonadetes	Gemmatimonadales	Unassigned Bacillales
ASV1394	29	0	0	9	0	0	0	0	0	0	0	0	20	0	Bacteria	Firmicutes	Bacilli	Bacillales	Domibacillus
ASV1395	22	13	0	0	0	0	0	0	0	0	0	0	9	0	Bacteria	Acidobacteriota	Vicinamibacteria	Vicinamibacterales	Vicinamibacteraceae
ASV1396	30	0	0	0	0	0	0	0	0	0	0	0	0	30	Bacteria	Bacteroidota	Bacteroidia	Bacteroidales	Prevotella
ASV1397	26	0	0	0	0	0	0	0	0	0	0	0	0	26	Bacteria	Firmicutes	Bacilli	Paenibacillales	Paenibacillus
ASV1398	27	0	0	0	0	0	0	0	0	0	0	0	0	27	Bacteria	Proteobacteria	Gammaproteobacteria	Burkholderiales	Massilia
ASV1399	22	0	0	0	0	0	0	0	0	0	0	0	0	22	Bacteria	Bacteroidota	Bacteroidia	Flavobacteriales	Flavobacterium
ASV1400	32	32	0	0	0	0	0	0	0	0	0	0	0	0	Bacteria	Myxococcota	Myxococcia	Myxococcales	Melittangium
ASV1401	29	29	0	0	0	0	0	0	0	0	0	0	0	0	Bacteria	Actinobacteriota	Actinobacteria	Corynebacteriales	Mycobacterium
ASV1402	24	24	0	0	0	0	0	0	0	0	0	0	0	0	Bacteria	Planctomycetota	Planctomycetes	Pirellulales	Pir4_lineage
ASV1403	30	0	30	0	0	0	0	0	0	0	0	0	0	0	Bacteria	Planctomycetota	Planctomycetes	Pirellulales	uncultured
ASV1404	28	0	28	0	0	0	0	0	0	0	0	0	0	0	Bacteria	Firmicutes	Clostridia	Lachnospirales	Unassigned Oligoflexales
ASV1405	29	0	29	0	0	0	0	0	0	0	0	0	0	0	Bacteria	Bdellovibrionota	Oligoflexia	Oligoflexales	uncultured
ASV1406	28	0	28	0	0	0	0	0	0	0	0	0	0	0	Bacteria	Myxococcota	bacteriap25	bacteriap25	bacteriap25
ASV1407	28	0	28	0	0	0	0	0	0	0	0	0	0	0	Bacteria	Proteobacteria	Gammaproteobacteria	Burkholderiales	Unassigned Lachnospirales
ASV1408	32	0	11	0	0	0	21	0	0	0	0	0	0	0	Bacteria	Firmicutes	Clostridia	Lachnospirales	Roseburia
ASV1409	24	0	0	24	0	0	0	0	0	0	0	0	0	0	Bacteria	Acidobacteriota	Acidobacteriae	Solibacterales	Candidatus_Solibacter
ASV1410	26	0	0	26	0	0	0	0	0	0	0	0	0	0	Bacteria	Firmicutes	Clostridia	Clostridiales	Unassigned Lachnospirales
ASV1411	29	0	0	0	29	0	0	0	0	0	0	0	0	0	Bacteria	Firmicutes	Clostridia	Lachnospirales	Unassigned Dadabacteriales
ASV1412	26	0	0	0	12	0	14	0	0	0	0	0	0	0	Bacteria	Dadabacteria	Dadabacteriia	Dadabacteriales	Dadabacteriales
ASV1413	29	0	0	0	29	0	0	0	0	0	0	0	0	0	Bacteria	Proteobacteria	Gammaproteobacteria	Burkholderiales	A21b
ASV1414	26	0	0	0	26	0	0	0	0	0	0	0	0	0	Bacteria	Proteobacteria	Alphaproteobacteria	Micropepsales	uncultured
ASV1415	33	0	0	0	0	0	33	0	0	0	0	0	0	0	Bacteria	Firmicutes	Moorellia	Desulfitibacterales	Desulfitibacter
ASV1416	34	0	0	0	0	0	34	0	0	0	0	0	0	0	Bacteria	Cyanobacteria	Cyanobacteriia	Synechococcales	Prochlorococcus_MIT9313
ASV1417	29	0	0	0	0	0	0	29	0	0	0	0	0	0	Bacteria	Bdellovibrionota	Bdellovibrionia	Bacteriovoracales	Peredibacter
ASV1418	32	0	0	0	0	0	0	32	0	0	0	0	0	0	Bacteria	Acidobacteriota	Vicinamibacteria	Vicinamibacterales	uncultured
ASV1419	28	0	0	0	0	0	0	28	0	0	0	0	0	0	Bacteria	Proteobacteria	Alphaproteobacteria	Rhizobiales	Allorhizobium-Neorhizobium-Pararhizobium-Rhizobium
ASV1420	27	0	0	0	0	0	0	27	0	0	0	0	0	0	Bacteria	Firmicutes	Clostridia	Lachnospirales	Lachnospiraceae_NK4A136_group
ASV1421	34	0	0	0	0	0	0	0	34	0	0	0	0	0	Bacteria	Bacteroidota	Bacteroidia	Bacteroidales	Bacteroides
ASV1422	31	0	0	0	0	0	0	0	0	31	0	0	0	0	Bacteria	Firmicutes	Clostridia	Clostridiales	Fonticella
ASV1423	30	0	0	0	0	0	0	0	0	30	0	0	0	0	Bacteria	Proteobacteria	Alphaproteobacteria	Caulobacterales	SWB02
ASV1424	31	0	0	0	20	0	0	0	0	11	0	0	0	0	Bacteria	Planctomycetota	Planctomycetes	Gemmatales	uncultured
ASV1425	29	0	0	0	0	0	0	0	0	15	0	0	0	14	Bacteria	Firmicutes	Clostridia	Peptostreptococcales-Tissierellales	Peptoniphilus
ASV1426	32	0	0	0	20	0	0	0	0	12	0	0	0	0	Bacteria	Gemmatimonadota	Gemmatimonadetes	Gemmatimonadales	uncultured
ASV1427	29	0	0	0	0	17	0	0	0	12	0	0	0	0	Bacteria	Bacteroidota	Bacteroidia	Chitinophagales	uncultured
ASV1428	32	0	0	0	0	0	0	0	0	32	0	0	0	0	Bacteria	Planctomycetota	Planctomycetes	Planctomycetales	SH-PL14
ASV1429	30	21	0	0	0	0	0	0	0	9	0	0	0	0	Bacteria	Bacteroidota	Ignavibacteria	Ignavibacteriales	Unassigned Rhizobiaceae
ASV1430	19	0	0	0	0	0	0	0	0	0	19	0	0	0	Bacteria	Proteobacteria	Alphaproteobacteria	Rhizobiales	Unassigned Planctomycetales
ASV1431	25	0	0	0	0	0	0	0	0	0	0	25	0	0	Bacteria	Planctomycetota	Planctomycetes	Planctomycetales	Planctomicrobium
ASV1432	22	0	0	0	0	0	0	0	0	0	0	22	0	0	Bacteria	Myxococcota	Myxococcia	Myxococcales	Unassigned Limnochordales
ASV1433	28	0	0	0	0	0	0	0	0	0	0	0	28	0	Bacteria	Firmicutes	Limnochordia	Limnochordales	Limnochordaceae
ASV1434	26	0	0	0	0	0	0	0	0	0	0	0	26	0	Bacteria	Verrucomicrobiota	Kiritimatiellae	Kiritimatiellales	R76-B128
ASV1435	27	0	0	0	0	0	0	0	0	0	0	0	27	0	Bacteria	Marinimicrobia_(SAR406_clade)	Marinimicrobia_(SAR406_clade)	Marinimicrobia_(SAR406_clade)	Marinimicrobia_(SAR406_clade)
ASV1436	25	0	0	0	0	0	0	0	0	0	0	0	0	25	Bacteria	Proteobacteria	Alphaproteobacteria	Rhizobiales	Fulvimarina
ASV1437	24	0	0	0	0	0	0	0	0	0	0	0	0	24	Bacteria	Planctomycetota	OM190	OM190	OM190
ASV1438	23	0	0	0	0	0	0	0	0	0	0	0	0	23	Bacteria	Cyanobacteria	Cyanobacteriia	Cyanobacteriales	Atelocyanobacterium_(UCYN-A)
ASV1439	28	0	0	0	0	0	0	0	0	0	0	0	0	28	Bacteria	Actinobacteriota	Actinobacteria	Corynebacteriales	Turicella
ASV1440	25	25	0	0	0	0	0	0	0	0	0	0	0	0	Bacteria	Proteobacteria	Gammaproteobacteria	Cellvibrionales	OM60(NOR5)_clade
ASV1441	27	27	0	0	0	0	0	0	0	0	0	0	0	0	Bacteria	Proteobacteria	Gammaproteobacteria	Burkholderiales	Unassigned Bifidobacteriales
ASV1442	24	24	0	0	0	0	0	0	0	0	0	0	0	0	Bacteria	Actinobacteriota	Actinobacteria	Bifidobacteriales	Bifidobacterium
ASV1443	25	0	25	0	0	0	0	0	0	0	0	0	0	0	Bacteria	Proteobacteria	Gammaproteobacteria	Pseudomonadales	Permianibacter
ASV1444	28	0	28	0	0	0	0	0	0	0	0	0	0	0	Bacteria	Bacteroidota	Bacteroidia	Flavobacteriales	NS5_marine_group
ASV1445	26	0	26	0	0	0	0	0	0	0	0	0	0	0	Bacteria	Proteobacteria	Alphaproteobacteria	Sphingomonadales	Sphingomonas
ASV1446	28	0	7	0	21	0	0	0	0	0	0	0	0	0	Bacteria	Actinobacteriota	Actinobacteria	Glycomycetales	Glycomyces
ASV1447	26	0	26	0	0	0	0	0	0	0	0	0	0	0	Bacteria	Proteobacteria	Gammaproteobacteria	Burkholderiales	Unassigned Pseudomonadaceae
ASV1448	29	0	29	0	0	0	0	0	0	0	0	0	0	0	Bacteria	Proteobacteria	Gammaproteobacteria	Pseudomonadales	Pseudomonas
ASV1449	29	0	0	29	0	0	0	0	0	0	0	0	0	0	Bacteria	Firmicutes	Clostridia	Lachnospirales	Blautia
ASV1450	23	0	0	23	0	0	0	0	0	0	0	0	0	0	Bacteria	Bacteroidota	Bacteroidia	Sphingobacteriales	AKYH767
ASV1451	22	0	0	22	0	0	0	0	0	0	0	0	0	0	Bacteria	Proteobacteria	Alphaproteobacteria	Rhizobiales	1174-901-12
ASV1452	27	0	0	27	0	0	0	0	0	0	0	0	0	0	Bacteria	Proteobacteria	Gammaproteobacteria	Pseudomonadales	Pseudomonas
ASV1453	26	0	0	26	0	0	0	0	0	0	0	0	0	0	Bacteria	Firmicutes	Clostridia	Lachnospirales	Dorea
ASV1454	25	0	0	0	25	0	0	0	0	0	0	0	0	0	Bacteria	Proteobacteria	Alphaproteobacteria	uncultured	uncultured
ASV1455	28	0	0	0	0	28	0	0	0	0	0	0	0	0	Bacteria	Firmicutes	Clostridia	Lachnospirales	[Eubacterium]_hallii_group
ASV1456	32	0	0	0	0	0	32	0	0	0	0	0	0	0	Bacteria	Proteobacteria	Gammaproteobacteria	Xanthomonadales	Unassigned Bacteria
ASV1457	32	0	0	0	0	0	32	0	0	0	0	0	0	0	Bacteria	Patescibacteria	Unassigned	Bacteria	Unassigned SAR324_clade(Marine_group_B)
ASV1458	33	0	0	0	0	0	33	0	0	0	0	0	0	0	Bacteria	SAR324_clade(Marine_group_B)	SAR324_clade(Marine_group_B)	SAR324_clade(Marine_group_B)	SAR324_clade(Marine_group_B)
ASV1459	32	0	0	0	0	0	32	0	0	0	0	0	0	0	Bacteria	Firmicutes	Clostridia	Unassigned	Unassigned Myxococcales
ASV1460	33	0	0	0	0	0	33	0	0	0	0	0	0	0	Bacteria	Myxococcota	Myxococcia	Myxococcales	Unassigned SAR11_clade
ASV1461	33	0	0	0	0	0	33	0	0	0	0	0	0	0	Bacteria	Proteobacteria	Alphaproteobacteria	SAR11_clade	Clade_II
ASV1462	26	0	0	0	0	0	0	26	0	0	0	0	0	0	Bacteria	Bacteroidota	Bacteroidia	Bacteroidales	F0058
ASV1463	25	0	0	0	0	0	0	25	0	0	0	0	0	0	Bacteria	Firmicutes	Clostridia	Peptostreptococcales-Tissierellales	Parvimonas
ASV1464	29	0	0	0	0	0	0	11	18	0	0	0	0	0	Bacteria	Proteobacteria	Alphaproteobacteria	Azospirillales	Azospirillum
ASV1465	33	0	0	0	0	0	0	0	33	0	0	0	0	0	Bacteria	Proteobacteria	Gammaproteobacteria	Vibrionales	Vibrio
ASV1466	33	0	0	0	0	0	0	0	33	0	0	0	0	0	Bacteria	Bacteroidota	Bacteroidia	Bacteroidales	Parabacteroides
ASV1467	32	0	0	0	0	0	0	0	0	32	0	0	0	0	Bacteria	Bacteroidota	Bacteroidia	Sphingobacteriales	Lentimicrobium
ASV1468	30	0	0	0	0	0	0	0	0	30	0	0	0	0	Bacteria	Chloroflexi	Anaerolineae	Caldilineales	uncultured
ASV1469	26	19	0	0	0	0	0	0	0	7	0	0	0	0	Bacteria	Chloroflexi	Chloroflexia	Chloroflexales	uncultured
ASV1470	28	0	0	0	0	0	0	0	0	28	0	0	0	0	Bacteria	Bacteroidota	Bacteroidia	Flavobacteriales	Salegentibacter
ASV1471	30	0	0	0	0	0	0	0	0	30	0	0	0	0	Bacteria	Acidobacteriota	Vicinamibacteria	Vicinamibacterales	Vicinamibacteraceae
ASV1472	30	0	0	21	0	0	0	0	0	9	0	0	0	0	Bacteria	Firmicutes	Clostridia	Lachnospirales	Lachnoclostridium
ASV1473	24	0	0	0	0	0	0	0	0	0	24	0	0	0	Bacteria	Proteobacteria	Alphaproteobacteria	Acetobacterales	Craurococcus-Caldovatus
ASV1474	22	0	0	0	0	0	0	0	0	0	22	0	0	0	Bacteria	Firmicutes	Bacilli	Bacillales	Domibacillus
ASV1475	21	0	0	0	0	0	0	0	0	0	0	21	0	0	Bacteria	Firmicutes	Clostridia	Oscillospirales	Incertae_Sedis
ASV1476	24	0	0	0	0	0	0	0	0	0	0	24	0	0	Bacteria	Planctomycetota	Planctomycetes	Pirellulales	Pirellula
ASV1477	21	0	0	0	0	0	0	0	0	0	0	21	0	0	Bacteria	Bacteroidota	Bacteroidia	Flavobacteriales	NS9_marine_group
ASV1478	21	0	0	0	0	0	0	0	0	0	0	21	0	0	Bacteria	Cyanobacteria	Cyanobacteriia	Synechococcales	Synechococcus_CC9902
ASV1479	27	0	0	0	0	0	0	0	0	0	0	0	27	0	Bacteria	Acidobacteriota	Acidobacteriae	Acidobacteriales	Terriglobus
ASV1480	24	0	0	0	0	0	0	0	0	0	0	0	24	0	Bacteria	Bacteroidota	Bacteroidia	Bacteroidales	Muribaculaceae
ASV1481	22	0	0	0	0	0	0	0	0	0	0	0	22	0	Bacteria	Proteobacteria	Alphaproteobacteria	Unassigned	Unassigned Lactobacillaceae
ASV1482	24	0	0	0	0	0	0	0	0	0	0	0	14	10	Bacteria	Firmicutes	Bacilli	Lactobacillales	Alloiococcus
ASV1483	25	0	0	0	0	0	0	0	0	0	0	0	25	0	Bacteria	Bacteroidota	Bacteroidia	Flavobacteriales	Flavobacterium
ASV1484	28	0	0	0	0	0	0	0	0	0	0	0	28	0	Bacteria	Proteobacteria	Gammaproteobacteria	Burkholderiales	Massilia
ASV1485	25	0	0	0	0	0	0	0	0	0	0	0	0	25	Bacteria	Proteobacteria	Alphaproteobacteria	Acetobacterales	Unassigned Vicinamibacterales
ASV1486	27	0	0	0	0	0	0	0	0	0	0	0	0	27	Bacteria	Acidobacteriota	Vicinamibacteria	Vicinamibacterales	Vicinamibacteraceae
ASV1487	22	0	0	7	0	0	0	0	0	0	0	0	0	15	Bacteria	Firmicutes	Bacilli	Bacillales	Anoxybacillus
ASV1488	23	0	0	0	0	0	0	0	0	0	0	0	0	23	Bacteria	Firmicutes	Bacilli	Lactobacillales	Streptococcus
ASV1489	23	23	0	0	0	0	0	0	0	0	0	0	0	0	Bacteria	Firmicutes	Clostridia	Clostridia	Unassigned Oceanospirillales
ASV1490	26	26	0	0	0	0	0	0	0	0	0	0	0	0	Bacteria	Proteobacteria	Gammaproteobacteria	Oceanospirillales	Litoricola
ASV1491	25	25	0	0	0	0	0	0	0	0	0	0	0	0	Bacteria	Actinobacteriota	Thermoleophilia	Solirubrobacterales	67-14
ASV1492	25	25	0	0	0	0	0	0	0	0	0	0	0	0	Bacteria	Unassigned	Bacteria	Unassigned	Unassigned Bacillales
ASV1493	23	23	0	0	0	0	0	0	0	0	0	0	0	0	Bacteria	Firmicutes	Bacilli	Bacillales	Bacillus
ASV1494	21	21	0	0	0	0	0	0	0	0	0	0	0	0	Bacteria	Acidobacteriota	Vicinamibacteria	Vicinamibacterales	uncultured
ASV1495	28	28	0	0	0	0	0	0	0	0	0	0	0	0	Bacteria	Firmicutes	Bacilli	Bacillales	Bacillus
ASV1496	25	0	25	0	0	0	0	0	0	0	0	0	0	0	Bacteria	Proteobacteria	Alphaproteobacteria	Rhizobiales	Pedomicrobium
ASV1497	26	0	26	0	0	0	0	0	0	0	0	0	0	0	Bacteria	Proteobacteria	Gammaproteobacteria	Salinisphaerales	Unassigned Thermincolales
ASV1498	27	0	27	0	0	0	0	0	0	0	0	0	0	0	Bacteria	Firmicutes	Clostridia	Thermincolales	Thermincola
ASV1499	30	0	30	0	0	0	0	0	0	0	0	0	0	0	Bacteria	Firmicutes	Clostridia	Lachnospirales	Agathobacter
ASV1500	28	0	28	0	0	0	0	0	0	0	0	0	0	0	Bacteria	Bacteroidota	Bacteroidia	Bacteroidales	Prevotella
ASV1501	22	0	22	0	0	0	0	0	0	0	0	0	0	0	Bacteria	Proteobacteria	Gammaproteobacteria	Burkholderiales	MND1
ASV1502	27	0	9	18	0	0	0	0	0	0	0	0	0	0	Bacteria	Planctomycetota	Phycisphaerae	Phycisphaerales	SM1A02
ASV1503	27	0	27	0	0	0	0	0	0	0	0	0	0	0	Bacteria	Firmicutes	Bacilli	Lactobacillales	Lactobacillus
ASV1504	28	0	0	28	0	0	0	0	0	0	0	0	0	0	Bacteria	Planctomycetota	Planctomycetes	Pirellulales	Pir4_lineage
ASV1505	25	0	0	25	0	0	0	0	0	0	0	0	0	0	Bacteria	Proteobacteria	Alphaproteobacteria	Rhizobiales	Pedomicrobium
ASV1506	20	0	0	0	20	0	0	0	0	0	0	0	0	0	Bacteria	Firmicutes	Bacilli	Bacillales	Unassigned Lactobacillaceae
ASV1507	23	0	0	0	23	0	0	0	0	0	0	0	0	0	Bacteria	Firmicutes	Bacilli	Lactobacillales	Lactobacillus
ASV1508	21	0	0	0	21	0	0	0	0	0	0	0	0	0	Bacteria	Cyanobacteria	Cyanobacteriia	Synechococcales	Synechococcus_CC9902
ASV1509	27	0	0	0	0	27	0	0	0	0	0	0	0	0	Bacteria	Firmicutes	Bacilli	Bacillales	Bacillus
ASV1510	28	0	0	0	0	28	0	0	0	0	0	0	0	0	Bacteria	Proteobacteria	Alphaproteobacteria	Rickettsiales	Wolbachia
ASV1511	32	0	0	0	0	0	32	0	0	0	0	0	0	0	Bacteria	Bacteroidota	Bacteroidia	Bacteroidales	Bacteroides
ASV1512	31	0	0	0	0	0	31	0	0	0	0	0	0	0	Bacteria	Desulfobacterota	Desulfobacteria	Desulfobacterales	Unassigned Pirellulales
ASV1513	32	0	0	0	0	0	32	0	0	0	0	0	0	0	Bacteria	Planctomycetota	Planctomycetes	Pirellulales	Blastopirellula
ASV1514	32	0	0	0	0	0	32	0	0	0	0	0	0	0	Bacteria	Bacteroidota	Bacteroidia	Flavobacteriales	Mesonia
ASV1515	31	0	0	0	0	0	31	0	0	0	0	0	0	0	Bacteria	Planctomycetota	Planctomycetes	Pirellulales	uncultured
ASV1516	30	0	0	0	0	0	0	30	0	0	0	0	0	0	Bacteria	Proteobacteria	Alphaproteobacteria	Rhizobiales	Unassigned Lachnospirales
ASV1517	26	0	0	0	0	0	0	26	0	0	0	0	0	0	Bacteria	Firmicutes	Clostridia	Lachnospirales	Anaerostipes
ASV1518	26	0	0	0	0	0	0	26	0	0	0	0	0	0	Bacteria	Firmicutes	Clostridia	Lachnospirales	Coprococcus
ASV1519	30	0	0	0	0	0	0	0	0	30	0	0	0	0	Bacteria	Verrucomicrobiota	Chlamydiae	Chlamydiales	cvE6
ASV1520	28	0	11	0	0	0	0	0	0	17	0	0	0	0	Bacteria	Chloroflexi	Anaerolineae	Caldilineales	Litorilinea
ASV1521	30	0	0	0	0	0	0	0	0	30	0	0	0	0	Bacteria	Bdellovibrionota	Bdellovibrionia	Bacteriovoracales	Peredibacter
ASV1522	27	0	8	0	0	0	0	0	0	19	0	0	0	0	Bacteria	Firmicutes	Clostridia	Oscillospirales	Butyricicoccus
ASV1523	30	0	0	0	0	0	0	0	0	30	0	0	0	0	Bacteria	Firmicutes	Clostridia	Clostridiales	Unassigned Clostridiales
ASV1524	31	0	0	0	0	0	0	0	0	31	0	0	0	0	Bacteria	Firmicutes	Clostridia	Clostridiales	Clostridium_sensu_stricto_5
ASV1525	30	0	0	0	0	0	0	0	0	30	0	0	0	0	Bacteria	Firmicutes	Clostridia	Clostridiales	Clostridium_sensu_stricto_7
ASV1526	30	0	0	0	0	0	0	0	0	30	0	0	0	0	Bacteria	Proteobacteria	Alphaproteobacteria	Rhizobiales	Allorhizobium-Neorhizobium-Pararhizobium-Rhizobium
ASV1527	21	0	0	0	0	0	0	0	0	0	21	0	0	0	Bacteria	Actinobacteriota	Acidimicrobiia	Actinomarinales	uncultured
ASV1528	21	0	0	13	0	0	0	0	0	0	8	0	0	0	Bacteria	Firmicutes	Clostridia	Lachnospirales	Lachnospiraceae_NK4A136_group
ASV1529	19	0	0	0	0	0	0	0	0	0	19	0	0	0	Bacteria	Chloroflexi	Chloroflexia	Chloroflexales	uncultured
ASV1530	23	0	0	0	0	0	0	0	0	0	23	0	0	0	Bacteria	Proteobacteria	Gammaproteobacteria	SAR86_clade	SAR86_clade
ASV1531	18	0	0	0	0	0	0	0	0	0	3	0	0	15	Bacteria	Firmicutes	Clostridia	Peptostreptococcales-Tissierellales	Anaerococcus
ASV1532	19	0	0	0	0	0	0	0	0	0	0	19	0	0	Bacteria	Firmicutes	Bacilli	Alicyclobacillales	Tumebacillus
ASV1533	27	0	0	0	0	0	0	0	0	0	0	0	27	0	Bacteria	Patescibacteria	Saccharimonadia	Saccharimonadales	TM7
ASV1534	27	0	0	0	0	0	0	0	0	0	0	0	27	0	Bacteria	Proteobacteria	Alphaproteobacteria	SAR11_clade	Clade_Ia
ASV1535	25	0	0	0	0	0	0	0	0	0	0	0	25	0	Bacteria	Bacteroidota	Bacteroidia	Flavobacteriales	Chryseobacterium
ASV1536	26	0	0	0	0	0	0	0	0	0	0	0	26	0	Bacteria	Firmicutes	Bacilli	Bacillales	Unassigned Chthoniobacterales
ASV1537	22	0	0	0	0	0	0	0	0	0	0	0	0	22	Bacteria	Verrucomicrobiota	Verrucomicrobiae	Chthoniobacterales	Chthoniobacter
ASV1538	24	0	0	0	0	0	0	0	0	0	0	0	0	24	Bacteria	Bacteroidota	Bacteroidia	Bacteroidales	Prevotella
ASV1539	23	0	0	0	0	0	0	0	0	0	0	0	0	23	Bacteria	Cyanobacteria	Cyanobacteriia	Cyanobacteriales	Unassigned Lachnospirales
ASV1540	26	0	0	0	0	0	0	0	0	0	0	0	0	26	Bacteria	Firmicutes	Clostridia	Lachnospirales	Agathobacter
ASV1541	23	0	8	0	0	0	0	0	0	0	0	0	0	15	Bacteria	Actinobacteriota	Actinobacteria	Corynebacteriales	Corynebacterium
ASV1542	30	30	0	0	0	0	0	0	0	0	0	0	0	0	Bacteria	Actinobacteriota	Actinobacteria	Streptomycetales	Streptomyces
ASV1543	23	23	0	0	0	0	0	0	0	0	0	0	0	0	Bacteria	Myxococcota	Myxococcia	Myxococcales	Anaeromyxobacter
ASV1544	27	27	0	0	0	0	0	0	0	0	0	0	0	0	Bacteria	Bacteroidota	Bacteroidia	Cytophagales	Dyadobacter
ASV1545	29	29	0	0	0	0	0	0	0	0	0	0	0	0	Bacteria	Gemmatimonadota	Longimicrobia	Longimicrobiales	Longimicrobium
ASV1546	27	0	27	0	0	0	0	0	0	0	0	0	0	0	Bacteria	Proteobacteria	Alphaproteobacteria	Rhizobiales	Unassigned Haliangiales
ASV1547	25	0	25	0	0	0	0	0	0	0	0	0	0	0	Bacteria	Myxococcota	Polyangia	Haliangiales	Haliangium
ASV1548	25	0	25	0	0	0	0	0	0	0	0	0	0	0	Bacteria	Bacteroidota	Bacteroidia	Cytophagales	uncultured
ASV1549	26	0	17	0	0	9	0	0	0	0	0	0	0	0	Bacteria	Proteobacteria	Alphaproteobacteria	Rhizobiales	Hyphomicrobiaceae
ASV1550	26	0	26	0	0	0	0	0	0	0	0	0	0	0	Bacteria	Proteobacteria	Alphaproteobacteria	Caulobacterales	SWB02
ASV1551	25	0	25	0	0	0	0	0	0	0	0	0	0	0	Bacteria	Cyanobacteria	Vampirivibrionia	Obscuribacterales	Obscuribacteraceae
ASV1552	29	0	29	0	0	0	0	0	0	0	0	0	0	0	Bacteria	Bacteroidota	Bacteroidia	Sphingobacteriales	NS11-12_marine_group
ASV1553	22	0	22	0	0	0	0	0	0	0	0	0	0	0	Bacteria	Bacteroidota	Bacteroidia	Bacteroidales	Unassigned Anaerolineales
ASV1554	25	0	25	0	0	0	0	0	0	0	0	0	0	0	Bacteria	Chloroflexi	Anaerolineae	Anaerolineales	Unassigned Burkholderiaceae
ASV1555	24	0	24	0	0	0	0	0	0	0	0	0	0	0	Bacteria	Proteobacteria	Gammaproteobacteria	Burkholderiales	Unassigned Nitrospirales
ASV1556	28	0	28	0	0	0	0	0	0	0	0	0	0	0	Bacteria	Nitrospirota	Nitrospiria	Nitrospirales	Nitrospira
ASV1557	29	0	0	29	0	0	0	0	0	0	0	0	0	0	Bacteria	Proteobacteria	Gammaproteobacteria	Gammaproteobacteria_Incertae_Sedis	Acidibacter
ASV1558	24	0	0	24	0	0	0	0	0	0	0	0	0	0	Bacteria	Proteobacteria	Alphaproteobacteria	Dongiales	Dongia
ASV1559	25	0	0	0	25	0	0	0	0	0	0	0	0	0	Bacteria	Actinobacteriota	Actinobacteria	Micrococcales	Brachybacterium
ASV1560	26	0	0	0	26	0	0	0	0	0	0	0	0	0	Bacteria	Firmicutes	Clostridia	Lachnospirales	Unassigned 0319-6G20
ASV1561	26	0	0	0	26	0	0	0	0	0	0	0	0	0	Bacteria	Bdellovibrionota	Oligoflexia	0319-6G20	0319-6G20
ASV1562	26	0	0	0	0	26	0	0	0	0	0	0	0	0	Bacteria	Firmicutes	Clostridia	Lachnospirales	Agathobacter
ASV1563	28	0	0	0	0	0	28	0	0	0	0	0	0	0	Bacteria	Firmicutes	Clostridia	Christensenellales	Christensenellaceae_R-7_group
ASV1564	30	0	0	0	0	0	30	0	0	0	0	0	0	0	Bacteria	Firmicutes	Clostridia	Lachnospirales	Lachnospiraceae_UCG-004
ASV1565	30	0	0	0	0	0	30	0	0	0	0	0	0	0	Bacteria	Firmicutes	Clostridia	Proteinivoracales	uncultured
ASV1566	31	0	0	0	0	0	31	0	0	0	0	0	0	0	Bacteria	Marinimicrobia_(SAR406_clade)	Marinimicrobia_(SAR406_clade)	Marinimicrobia_(SAR406_clade)	Marinimicrobia_(SAR406_clade)
ASV1567	31	0	0	0	0	0	31	0	0	0	0	0	0	0	Bacteria	Firmicutes	Bacilli	Lactobacillales	Trichococcus
ASV1568	30	0	0	0	0	0	30	0	0	0	0	0	0	0	Bacteria	Firmicutes	Clostridia	Lachnospirales	Unassigned Lachnospirales
ASV1569	31	0	0	0	0	0	31	0	0	0	0	0	0	0	Bacteria	Firmicutes	Clostridia	Lachnospirales	[Eubacterium]_eligens_group
ASV1570	27	0	0	0	0	0	0	27	0	0	0	0	0	0	Bacteria	Planctomycetota	vadinHA49	vadinHA49	vadinHA49
ASV1571	24	0	0	0	0	0	0	24	0	0	0	0	0	0	Bacteria	Firmicutes	Clostridia	Lachnospirales	Unassigned Acidobacteriales
ASV1572	27	0	0	0	0	0	0	27	0	0	0	0	0	0	Bacteria	Acidobacteriota	Acidobacteriae	Acidobacteriales	uncultured
ASV1573	29	0	0	0	0	0	0	29	0	0	0	0	0	0	Bacteria	Proteobacteria	Alphaproteobacteria	Caulobacterales	Asticcacaulis
ASV1574	24	0	0	0	0	0	0	24	0	0	0	0	0	0	Bacteria	Proteobacteria	Alphaproteobacteria	Sphingomonadales	Unassigned Rickettsiales
ASV1575	26	0	0	0	0	0	0	26	0	0	0	0	0	0	Bacteria	Proteobacteria	Alphaproteobacteria	Rickettsiales	Wolbachia
ASV1576	30	0	0	0	0	0	0	0	0	30	0	0	0	0	Bacteria	Bacteroidota	Bacteroidia	Cytophagales	Candidatus_Amoebophilus
ASV1577	27	0	0	0	0	0	0	10	0	17	0	0	0	0	Bacteria	Chloroflexi	Chloroflexia	Chloroflexales	uncultured
ASV1578	29	0	0	0	0	0	0	0	0	29	0	0	0	0	Bacteria	Unassigned	Bacteria	Unassigned	Unassigned Chthoniobacterales
ASV1579	29	0	0	0	0	0	0	0	0	29	0	0	0	0	Bacteria	Verrucomicrobiota	Verrucomicrobiae	Chthoniobacterales	Chthoniobacter
ASV1580	21	0	0	0	0	0	0	0	0	0	0	21	0	0	Bacteria	Planctomycetota	OM190	OM190	OM190
ASV1581	17	0	0	0	0	0	0	0	0	0	0	17	0	0	Bacteria	Firmicutes	Clostridia	uncultured	uncultured
ASV1582	17	0	0	0	0	0	0	0	0	0	0	17	0	0	Bacteria	Proteobacteria	Gammaproteobacteria	SAR86_clade	SAR86_clade
ASV1583	20	0	0	6	0	0	0	0	0	0	0	14	0	0	Bacteria	Bacteroidota	Bacteroidia	Sphingobacteriales	Pedobacter
ASV1584	25	12	0	0	0	0	0	0	0	0	0	13	0	0	Bacteria	Proteobacteria	Alphaproteobacteria	Rickettsiales	S25-593
ASV1585	26	0	0	0	0	0	22	0	0	0	0	4	0	0	Bacteria	Myxococcota	Polyangia	Polyangiales	Unassigned OM190
ASV1586	18	0	0	0	0	0	0	0	0	0	0	18	0	0	Bacteria	Planctomycetota	OM190	OM190	OM190
ASV1587	22	0	0	0	0	0	0	0	0	0	0	0	22	0	Bacteria	Actinobacteriota	Acidimicrobiia	Microtrichales	Ilumatobacter
ASV1588	24	0	0	0	0	0	0	0	0	0	0	0	24	0	Bacteria	Bacteroidota	Bacteroidia	Bacteroidales	Bacteroides
ASV1589	19	0	0	0	0	0	0	0	0	0	0	0	0	19	Bacteria	Firmicutes	Bacilli	Lactobacillales	Streptococcus
ASV1590	20	0	0	0	0	0	0	0	0	0	0	0	0	20	Bacteria	Firmicutes	Clostridia	Clostridia_UCG-014	Clostridia_UCG-014
ASV1591	22	0	0	0	0	0	0	0	0	0	0	0	0	22	Bacteria	Actinobacteriota	Thermoleophilia	Gaiellales	uncultured
ASV1592	25	0	0	0	0	0	0	0	0	0	0	0	0	25	Bacteria	Bacteroidota	Bacteroidia	Bacteroidales	Muribaculaceae
ASV1593	24	0	0	0	0	0	0	0	0	0	0	0	0	24	Bacteria	Cyanobacteria	Cyanobacteriia	Synechococcales	Prochlorococcus_MIT9313
ASV1594	25	25	0	0	0	0	0	0	0	0	0	0	0	0	Bacteria	Cyanobacteria	Clostridia	Clostridia	Unassigned Lachnospirales
ASV1595	27	27	0	0	0	0	0	0	0	0	0	0	0	0	Bacteria	Firmicutes	Clostridia	Lachnospirales	Tyzzerella
ASV1596	22	22	0	0	0	0	0	0	0	0	0	0	0	0	Bacteria	Acidobacteriota	Vicinamibacteria	Vicinamibacterales	uncultured
ASV1597	28	28	0	0	0	0	0	0	0	0	0	0	0	0	Bacteria	Firmicutes	Clostridia	Clostridiales	Clostridium_sensu_stricto_12
ASV1598	24	24	0	0	0	0	0	0	0	0	0	0	0	0	Bacteria	Firmicutes	Bacilli	Paenibacillales	Paenibacillus
ASV1599	21	21	0	0	0	0	0	0	0	0	0	0	0	0	Bacteria	Proteobacteria	Alphaproteobacteria	Caulobacterales	Hirschia
ASV1600	21	21	0	0	0	0	0	0	0	0	0	0	0	0	Bacteria	Firmicutes	Clostridia	Lachnospirales	Unassigned Rickettsiales
ASV1601	26	26	0	0	0	0	0	0	0	0	0	0	0	0	Bacteria	Proteobacteria	Alphaproteobacteria	Rickettsiales	Wolbachia
ASV1602	22	22	0	0	0	0	0	0	0	0	0	0	0	0	Bacteria	Proteobacteria	Alphaproteobacteria	Rickettsiales	Wolbachia
ASV1603	25	0	25	0	0	0	0	0	0	0	0	0	0	0	Bacteria	Proteobacteria	Alphaproteobacteria	Rhizobiales	Unassigned Oligoflexales
ASV1604	28	0	28	0	0	0	0	0	0	0	0	0	0	0	Bacteria	Bdellovibrionota	Oligoflexia	Oligoflexales	Oligoflexus
ASV1605	22	0	22	0	0	0	0	0	0	0	0	0	0	0	Bacteria	Proteobacteria	Gammaproteobacteria	Pseudomonadales	Acinetobacter
ASV1606	25	0	25	0	0	0	0	0	0	0	0	0	0	0	Bacteria	Planctomycetota	Planctomycetes	Pirellulales	Pirellula
ASV1607	28	0	28	0	0	0	0	0	0	0	0	0	0	0	Bacteria	Proteobacteria	Gammaproteobacteria	Burkholderiales	Thauera
ASV1608	21	0	21	0	0	0	0	0	0	0	0	0	0	0	Bacteria	Proteobacteria	Gammaproteobacteria	Xanthomonadales	Pseudoxanthomonas
ASV1609	30	0	30	0	0	0	0	0	0	0	0	0	0	0	Bacteria	Firmicutes	Negativicutes	Veillonellales-Selenomonadales	Megamonas
ASV1610	23	0	23	0	0	0	0	0	0	0	0	0	0	0	Bacteria	Proteobacteria	Alphaproteobacteria	uncultured	uncultured
ASV1611	23	0	23	0	0	0	0	0	0	0	0	0	0	0	Bacteria	Firmicutes	Clostridia	Clostridiales	Clostridium_sensu_stricto_10
ASV1612	21	0	21	0	0	0	0	0	0	0	0	0	0	0	Bacteria	Bacteroidota	Bacteroidia	Bacteroidales	Bacteroidetes_BD2-2
ASV1613	23	0	0	23	0	0	0	0	0	0	0	0	0	0	Bacteria	Bdellovibrionota	Bdellovibrionia	Bacteriovoracales	Peredibacter
ASV1614	26	0	0	26	0	0	0	0	0	0	0	0	0	0	Bacteria	Actinobacteriota	Thermoleophilia	Gaiellales	uncultured
ASV1615	26	0	0	26	0	0	0	0	0	0	0	0	0	0	Bacteria	Planctomycetota	Planctomycetes	Pirellulales	Pir4_lineage
ASV1616	22	0	0	22	0	0	0	0	0	0	0	0	0	0	Bacteria	Firmicutes	Clostridia	Lachnospirales	Dorea
ASV1617	25	0	0	20	5	0	0	0	0	0	0	0	0	0	Bacteria	Firmicutes	Clostridia	Clostridiales	Clostridium_sensu_stricto_1
ASV1618	26	0	0	26	0	0	0	0	0	0	0	0	0	0	Bacteria	Cyanobacteria	Cyanobacteriia	Synechococcales	Cyanobium_PCC-6307
ASV1619	24	0	0	0	24	0	0	0	0	0	0	0	0	0	Bacteria	Chloroflexi	Anaerolineae	SBR1031	SBR1031
ASV1620	25	0	0	0	25	0	0	0	0	0	0	0	0	0	Bacteria	Bacteroidota	Bacteroidia	Flavobacteriales	Chryseobacterium
ASV1621	26	0	0	0	26	0	0	0	0	0	0	0	0	0	Bacteria	Proteobacteria	Gammaproteobacteria	Pseudomonadales	Unassigned Clostridiales
ASV1622	23	0	0	0	0	23	0	0	0	0	0	0	0	0	Bacteria	Firmicutes	Clostridia	Clostridiales	Oxobacter
ASV1623	26	0	0	0	0	26	0	0	0	0	0	0	0	0	Bacteria	Proteobacteria	Gammaproteobacteria	Burkholderiales	Unassigned Rickettsiales
ASV1624	22	0	0	0	0	22	0	0	0	0	0	0	0	0	Bacteria	Proteobacteria	Alphaproteobacteria	Rickettsiales	Wolbachia
ASV1625	29	0	0	0	0	0	29	0	0	0	0	0	0	0	Bacteria	Acidobacteriota	Vicinamibacteria	Vicinamibacterales	uncultured
ASV1626	30	0	0	0	0	0	30	0	0	0	0	0	0	0	Bacteria	Desulfobacterota	Desulfovibrionia	Desulfovibrionales	Desulfovibrio
ASV1627	26	0	0	0	0	0	26	0	0	0	0	0	0	0	Bacteria	Proteobacteria	Gammaproteobacteria	Burkholderiales	Unassigned Bacillales
ASV1628	29	0	0	0	0	0	29	0	0	0	0	0	0	0	Bacteria	Firmicutes	Bacilli	Bacillales	Domibacillus
ASV1629	29	0	0	0	0	0	29	0	0	0	0	0	0	0	Bacteria	Firmicutes	Negativicutes	Veillonellales-Selenomonadales	Unassigned SAR11_clade
ASV1630	29	0	0	0	0	0	29	0	0	0	0	0	0	0	Bacteria	Proteobacteria	Alphaproteobacteria	SAR11_clade	Clade_II
ASV1631	23	0	0	0	0	0	0	23	0	0	0	0	0	0	Bacteria	Methylomirabilota	Methylomirabilia	Rokubacteriales	Rokubacteriales
ASV1632	26	0	0	0	0	0	0	26	0	0	0	0	0	0	Bacteria	Firmicutes	Clostridia	Peptostreptococcales-Tissierellales	Sedimentibacter
ASV1633	22	0	0	0	0	0	0	22	0	0	0	0	0	0	Bacteria	Bacteroidota	Bacteroidia	Flavobacteriales	Chryseobacterium
ASV1634	26	0	0	0	0	0	0	26	0	0	0	0	0	0	Bacteria	Actinobacteriota	Thermoleophilia	Solirubrobacterales	Patulibacter
ASV1635	24	0	0	0	0	0	0	24	0	0	0	0	0	0	Bacteria	Firmicutes	Negativicutes	Veillonellales-Selenomonadales	Veillonella
ASV1636	30	0	0	0	0	0	0	0	30	0	0	0	0	0	Bacteria	Firmicutes	Clostridia	Oscillospirales	Faecalibacterium
ASV1637	29	0	0	0	0	0	0	0	0	29	0	0	0	0	Bacteria	Verrucomicrobiota	Verrucomicrobiae	Opitutales	Lacunisphaera
ASV1638	26	0	12	0	0	0	0	0	0	14	0	0	0	0	Bacteria	Abditibacteriota	Abditibacteria	Abditibacteriales	Abditibacterium
ASV1639	29	0	0	0	0	0	0	0	0	29	0	0	0	0	Bacteria	Proteobacteria	Gammaproteobacteria	Burkholderiales	uncultured
ASV1640	29	0	0	0	0	0	0	0	16	13	0	0	0	0	Bacteria	Proteobacteria	Alphaproteobacteria	uncultured	uncultured
ASV1641	26	0	18	0	0	0	0	0	0	8	0	0	0	0	Bacteria	Unassigned	Bacteria	Unassigned	Unassigned Acetobacterales
ASV1642	22	0	0	0	0	0	0	11	0	9	0	0	0	2	Bacteria	Proteobacteria	Alphaproteobacteria	Acetobacterales	Roseomonas
ASV1643	27	0	19	0	0	0	0	0	0	8	0	0	0	0	Bacteria	Proteobacteria	Alphaproteobacteria	Azospirillales	Stella
ASV1644	28	0	0	0	0	0	0	0	0	28	0	0	0	0	Bacteria	Firmicutes	Bacilli	Paenibacillales	Paenibacillus
ASV1645	26	0	0	0	0	0	0	0	0	26	0	0	0	0	Bacteria	Firmicutes	Bacilli	Bacillales	Bacillus
ASV1646	29	0	0	0	0	0	0	0	0	29	0	0	0	0	Bacteria	Proteobacteria	Gammaproteobacteria	Burkholderiales	Unassigned Desulfitobacteriales
ASV1647	24	0	0	0	0	0	0	19	0	5	0	0	0	0	Bacteria	Firmicutes	Desulfitobacteriia	Desulfitobacteriales	Desulfosporosinus
ASV1648	19	0	0	0	0	0	0	0	0	0	19	0	0	0	Bacteria	Myxococcota	Myxococcia	Myxococcales	Melittangium
ASV1649	18	0	0	0	0	0	0	0	0	0	18	0	0	0	Bacteria	Proteobacteria	Alphaproteobacteria	Elsterales	uncultured
ASV1650	24	0	3	14	0	0	0	0	0	0	7	0	0	0	Bacteria	Proteobacteria	Gammaproteobacteria	Cellvibrionales	SAR92_clade
ASV1651	19	0	0	0	0	0	0	0	0	0	19	0	0	0	Bacteria	Proteobacteria	Alphaproteobacteria	SAR11_clade	Unassigned Bacillales
ASV1652	27	0	0	0	0	0	9	0	0	0	18	0	0	0	Bacteria	Firmicutes	Bacilli	Bacillales	Bacillus
ASV1653	21	0	0	0	0	0	0	0	0	0	0	21	0	0	Bacteria	Bacteroidota	Bacteroidia	Flavobacteriales	NS4_marine_group
ASV1654	22	0	0	0	0	0	0	0	0	0	0	22	0	0	Bacteria	Firmicutes	Clostridia	Christensenellales	Unassigned SAR11_clade
ASV1655	20	0	0	0	0	0	0	0	0	0	0	20	0	0	Bacteria	Proteobacteria	Alphaproteobacteria	SAR11_clade	Clade_II
ASV1656	20	0	0	0	0	0	0	0	0	0	0	20	0	0	Bacteria	Bacteroidota	Bacteroidia	Flavobacteriales	NS5_marine_group
ASV1657	17	0	0	0	0	0	0	0	0	0	0	17	0	0	Bacteria	Bacteroidota	Bacteroidia	Bacteroidales	Bacteroides
ASV1658	26	0	0	0	0	0	0	0	0	0	0	0	26	0	Bacteria	Firmicutes	Negativicutes	Veillonellales-Selenomonadales	Selenomonas
ASV1659	24	0	0	0	0	0	0	0	0	0	0	0	24	0	Bacteria	Bacteroidota	Bacteroidia	Bacteroidales	uncultured
ASV1660	22	0	0	0	0	0	0	0	0	0	0	0	22	0	Bacteria	Proteobacteria	Gammaproteobacteria	Burkholderiales	Massilia
ASV1661	21	0	0	0	0	0	0	0	0	0	0	0	21	0	Bacteria	Bacteroidota	Bacteroidia	Cytophagales	Spirosoma
ASV1662	22	0	0	0	0	0	0	0	0	0	0	0	10	12	Bacteria	Actinobacteriota	Actinobacteria	Corynebacteriales	Corynebacterium
ASV1663	19	0	0	0	0	0	0	0	0	0	0	0	0	19	Bacteria	Gemmatimonadota	Gemmatimonadetes	Gemmatimonadales	Unassigned Caulobacterales
ASV1664	25	25	0	0	0	0	0	0	0	0	0	0	0	0	Bacteria	Proteobacteria	Alphaproteobacteria	Caulobacterales	Hirschia
ASV1665	23	23	0	0	0	0	0	0	0	0	0	0	0	0	Bacteria	Proteobacteria	Alphaproteobacteria	Unassigned	Unassigned Verrucomicrobiales
ASV1666	25	25	0	0	0	0	0	0	0	0	0	0	0	0	Bacteria	Verrucomicrobiota	Verrucomicrobiae	Verrucomicrobiales	Luteolibacter
ASV1667	23	23	0	0	0	0	0	0	0	0	0	0	0	0	Bacteria	Actinobacteriota	Actinobacteria	Corynebacteriales	Mycobacterium
ASV1668	25	25	0	0	0	0	0	0	0	0	0	0	0	0	Bacteria	Firmicutes	Clostridia	Clostridiales	Clostridium_sensu_stricto_1
ASV1669	27	27	0	0	0	0	0	0	0	0	0	0	0	0	Bacteria	Bacteroidota	Bacteroidia	Bacteroidales	Bacteroides
ASV1670	23	23	0	0	0	0	0	0	0	0	0	0	0	0	Bacteria	Firmicutes	Clostridia	Clostridiales	Clostridium_sensu_stricto_1
ASV1671	21	21	0	0	0	0	0	0	0	0	0	0	0	0	Bacteria	Firmicutes	Bacilli	Bacillales	Bacillus
ASV1672	22	0	22	0	0	0	0	0	0	0	0	0	0	0	Bacteria	Unassigned	Bacteria	Unassigned	Unassigned Xanthomonadales
ASV1673	23	0	23	0	0	0	0	0	0	0	0	0	0	0	Bacteria	Proteobacteria	Gammaproteobacteria	Xanthomonadales	Unassigned Lachnospirales
ASV1674	23	0	23	0	0	0	0	0	0	0	0	0	0	0	Bacteria	Firmicutes	Clostridia	Lachnospirales	Anaerostipes
ASV1675	20	0	20	0	0	0	0	0	0	0	0	0	0	0	Bacteria	Bacteroidota	Bacteroidia	Cytophagales	uncultured
ASV1676	20	0	20	0	0	0	0	0	0	0	0	0	0	0	Bacteria	Bacteroidota	Bacteroidia	Bacteroidales	Bacteroidetes_vadinHA17
ASV1677	24	0	24	0	0	0	0	0	0	0	0	0	0	0	Bacteria	Patescibacteria	Parcubacteria	Unassigned	Unassigned Zavarziniales
ASV1678	24	0	24	0	0	0	0	0	0	0	0	0	0	0	Bacteria	Proteobacteria	Alphaproteobacteria	Zavarziniales	Unassigned Pirellulales
ASV1679	26	0	26	0	0	0	0	0	0	0	0	0	0	0	Bacteria	Planctomycetota	Planctomycetes	Pirellulales	Pirellula
ASV1680	26	0	26	0	0	0	0	0	0	0	0	0	0	0	Bacteria	Bacteroidota	Bacteroidia	Flavobacteriales	Flavobacterium
ASV1681	23	0	23	0	0	0	0	0	0	0	0	0	0	0	Bacteria	Desulfobacterota	Desulfuromonadia	Desulfuromonadia	Desulfuromonas
ASV1682	21	0	21	0	0	0	0	0	0	0	0	0	0	0	Bacteria	Bdellovibrionota	Bdellovibrionia	Bdellovibrionales	OM27_clade
ASV1683	27	0	27	0	0	0	0	0	0	0	0	0	0	0	Bacteria	Bacteroidota	Bacteroidia	Chitinophagales	Terrimonas
ASV1684	21	0	21	0	0	0	0	0	0	0	0	0	0	0	Bacteria	Proteobacteria	Alphaproteobacteria	Rickettsiales	Wolbachia
ASV1685	29	0	29	0	0	0	0	0	0	0	0	0	0	0	Bacteria	Proteobacteria	Gammaproteobacteria	Burkholderiales	Hydrogenophaga
ASV1686	26	0	0	26	0	0	0	0	0	0	0	0	0	0	Bacteria	Proteobacteria	Alphaproteobacteria	Acetobacterales	Unassigned Omnitrophales
ASV1687	23	0	0	23	0	0	0	0	0	0	0	0	0	0	Bacteria	Verrucomicrobiota	Omnitrophia	Omnitrophales	Candidatus_Omnitrophus
ASV1688	26	0	0	26	0	0	0	0	0	0	0	0	0	0	Bacteria	Bacteroidota	Bacteroidia	Bacteroidales	Prevotella
ASV1689	25	0	0	0	25	0	0	0	0	0	0	0	0	0	Bacteria	Proteobacteria	Gammaproteobacteria	Salinisphaerales	Nevskia
ASV1690	21	0	0	0	21	0	0	0	0	0	0	0	0	0	Bacteria	Proteobacteria	Gammaproteobacteria	Burkholderiales	Unassigned Lachnospirales
ASV1691	25	0	0	0	25	0	0	0	0	0	0	0	0	0	Bacteria	Firmicutes	Clostridia	Lachnospirales	Unassigned Kallotenuales
ASV1692	22	0	0	0	22	0	0	0	0	0	0	0	0	0	Bacteria	Chloroflexi	Chloroflexia	Kallotenuales	AKIW781
ASV1693	27	0	0	0	7	0	20	0	0	0	0	0	0	0	Bacteria	Firmicutes	Clostridia	Lachnospirales	Unassigned Burkholderiaceae
ASV1694	23	0	0	0	18	0	0	0	5	0	0	0	0	0	Bacteria	Proteobacteria	Gammaproteobacteria	Burkholderiales	Comamonas
ASV1695	23	0	0	0	0	23	0	0	0	0	0	0	0	0	Bacteria	Proteobacteria	Alphaproteobacteria	Azospirillales	Azospirillum
ASV1696	24	0	0	0	0	24	0	0	0	0	0	0	0	0	Bacteria	Firmicutes	Clostridia	Lachnospirales	Lachnospiraceae_NK4A136_group
ASV1697	22	0	0	0	0	22	0	0	0	0	0	0	0	0	Bacteria	Firmicutes	Clostridia	Clostridiales	Sarcina
ASV1698	29	0	0	0	0	0	29	0	0	0	0	0	0	0	Bacteria	Proteobacteria	Alphaproteobacteria	Rhizobiales	Filomicrobium
ASV1699	26	0	0	0	0	0	26	0	0	0	0	0	0	0	Bacteria	Chloroflexi	Anaerolineae	Unassigned	Unassigned Bacillales
ASV1700	27	0	0	0	0	0	27	0	0	0	0	0	0	0	Bacteria	Firmicutes	Bacilli	Bacillales	Lysinibacillus
ASV1701	28	0	0	0	0	0	28	0	0	0	0	0	0	0	Bacteria	Verrucomicrobiota	Verrucomicrobiae	Pedosphaerales	Pedosphaeraceae
ASV1702	27	0	0	0	0	0	27	0	0	0	0	0	0	0	Bacteria	Proteobacteria	Gammaproteobacteria	Arenicellales	Arenicella
ASV1703	27	0	0	0	0	0	27	0	0	0	0	0	0	0	Bacteria	Bacteroidota	Bacteroidia	Bacteroidales	F0058
ASV1704	27	0	0	0	0	0	27	0	0	0	0	0	0	0	Bacteria	Bacteroidota	Bacteroidia	Flavobacteriales	NS5_marine_group
ASV1705	22	0	0	0	0	0	0	22	0	0	0	0	0	0	Bacteria	Proteobacteria	Alphaproteobacteria	Rhizobiales	Bosea
ASV1706	26	0	0	0	0	0	0	26	0	0	0	0	0	0	Bacteria	Planctomycetota	Planctomycetes	Planctomycetales	uncultured
ASV1707	27	0	0	0	0	0	0	27	0	0	0	0	0	0	Bacteria	Firmicutes	Clostridia	Lachnospirales	Blautia
ASV1708	23	0	0	0	0	0	0	23	0	0	0	0	0	0	Bacteria	MBNT15	MBNT15	MBNT15	MBNT15
ASV1709	24	0	0	0	0	0	0	24	0	0	0	0	0	0	Bacteria	Firmicutes	Bacilli	Bacillales	Bacillus
ASV1710	27	0	0	0	0	0	0	27	0	0	0	0	0	0	Bacteria	Proteobacteria	Gammaproteobacteria	Diplorickettsiales	Aquicella
ASV1711	24	0	0	0	0	0	0	24	0	0	0	0	0	0	Bacteria	Proteobacteria	Alphaproteobacteria	Sphingomonadales	Sphingomonas
ASV1712	29	0	0	0	0	0	0	0	29	0	0	0	0	0	Bacteria	Proteobacteria	Gammaproteobacteria	Pseudomonadales	Unassigned Rhodospirillales
ASV1713	27	0	0	0	0	0	0	0	0	27	0	0	0	0	Bacteria	Proteobacteria	Alphaproteobacteria	Rhodospirillales	Magnetospirillaceae
ASV1714	26	0	0	0	0	0	0	0	0	26	0	0	0	0	Bacteria	Unassigned	Bacteria	Unassigned	Unassigned Polyangiales
ASV1715	27	0	0	0	0	0	0	0	0	27	0	0	0	0	Bacteria	Myxococcota	Polyangia	Polyangiales	BIrii41
ASV1716	24	0	13	0	0	0	0	0	0	11	0	0	0	0	Bacteria	Verrucomicrobiota	Verrucomicrobiae	Pedosphaerales	Pedosphaeraceae
ASV1717	27	0	0	0	0	0	0	0	0	27	0	0	0	0	Bacteria	Proteobacteria	Alphaproteobacteria	Rhizobiales	Unassigned Blastocatellales
ASV1718	22	0	0	0	0	0	0	0	0	0	22	0	0	0	Bacteria	Acidobacteriota	Blastocatellia	Blastocatellales	Unassigned Bacteroidales
ASV1719	23	0	0	0	0	0	0	0	0	0	23	0	0	0	Bacteria	Bacteroidota	Bacteroidia	Bacteroidales	Paludibacter
ASV1720	20	0	0	0	0	0	0	0	0	0	20	0	0	0	Bacteria	Bacteroidota	Bacteroidia	Flavobacteriales	NS2b_marine_group
ASV1721	18	0	0	0	0	0	8	0	0	0	10	0	0	0	Bacteria	Cyanobacteria	Cyanobacteriia	Synechococcales	Cyanobium_PCC-6307
ASV1722	20	0	0	0	0	0	0	0	0	0	20	0	0	0	Bacteria	Myxococcota	Myxococcia	Myxococcales	Cystobacter
ASV1723	19	0	0	0	0	0	0	0	0	0	0	19	0	0	Bacteria	Chloroflexi	Chloroflexia	Chloroflexales	uncultured
ASV1724	20	0	0	0	0	0	0	0	0	0	0	20	0	0	Bacteria	Armatimonadota	Fimbriimonadia	Fimbriimonadales	Fimbriimonadaceae
ASV1725	20	0	0	0	0	0	0	0	0	0	0	20	0	0	Bacteria	Proteobacteria	Gammaproteobacteria	Cellvibrionales	BD1-7_clade
ASV1726	16	0	0	0	0	0	0	0	0	0	0	16	0	0	Bacteria	Proteobacteria	Alphaproteobacteria	Rhizobiales	Xanthobacter
ASV1727	22	0	0	0	0	0	13	0	0	0	0	9	0	0	Bacteria	SAR324_clade(Marine_group_B)	SAR324_clade(Marine_group_B)	SAR324_clade(Marine_group_B)	SAR324_clade(Marine_group_B)
ASV1728	26	14	0	0	0	0	0	0	0	0	0	12	0	0	Bacteria	Bacteroidota	Bacteroidia	Flavobacteriales	NS5_marine_group
ASV1729	20	0	0	0	0	0	0	0	0	0	0	20	0	0	Bacteria	Cyanobacteria	Cyanobacteriia	Synechococcales	Unassigned Bacillales
ASV1730	18	0	0	0	0	0	0	0	0	0	0	18	0	0	Bacteria	Firmicutes	Bacilli	Bacillales	Bacillus
ASV1731	23	0	0	0	0	0	0	0	0	0	0	0	23	0	Bacteria	Firmicutes	Negativicutes	Veillonellales-Selenomonadales	Unassigned Unassigned
ASV1732	21	0	0	0	0	0	0	0	0	0	0	0	21	0	Bacteria	Planctomycetota	Planctomycetes	Unassigned	Unassigned Solirubrobacterales
ASV1733	25	0	0	0	0	0	0	0	0	0	0	0	25	0	Bacteria	Actinobacteriota	Thermoleophilia	Solirubrobacterales	Conexibacter
ASV1734	27	22	0	0	0	0	0	0	0	0	0	0	5	0	Bacteria	Bacteroidota	Bacteroidia	Chitinophagales	Rurimicrobium
ASV1735	21	0	0	0	0	0	4	0	0	0	0	0	0	17	Bacteria	Cyanobacteria	Vampirivibrionia	Gastranaerophilales	Gastranaerophilales
ASV1736	23	0	0	0	0	0	0	0	0	0	0	0	0	23	Bacteria	Bacteroidota	Bacteroidia	Chitinophagales	uncultured
ASV1737	24	0	0	0	0	0	0	0	0	0	0	0	0	24	Bacteria	Bacteroidota	Bacteroidia	Bacteroidales	Bacteroidetes_vadinHA17
ASV1738	19	0	0	0	0	0	0	0	0	0	0	0	0	19	Bacteria	Proteobacteria	Alphaproteobacteria	Rhizobiales	1174-901-12
ASV1739	21	0	0	0	0	0	0	0	0	0	0	0	0	21	Bacteria	Bacteroidota	Bacteroidia	Bacteroidales	Prevotella
ASV1740	25	25	0	0	0	0	0	0	0	0	0	0	0	0	Bacteria	Planctomycetota	Planctomycetes	Pirellulales	Pir4_lineage
ASV1741	23	23	0	0	0	0	0	0	0	0	0	0	0	0	Bacteria	Proteobacteria	Gammaproteobacteria	Burkholderiales	Unassigned Vicinamibacterales
ASV1742	24	24	0	0	0	0	0	0	0	0	0	0	0	0	Bacteria	Acidobacteriota	Vicinamibacteria	Vicinamibacterales	uncultured
ASV1743	25	25	0	0	0	0	0	0	0	0	0	0	0	0	Bacteria	Proteobacteria	Gammaproteobacteria	Alteromonadales	Pseudoalteromonas
ASV1744	22	22	0	0	0	0	0	0	0	0	0	0	0	0	Bacteria	Acidobacteriota	Vicinamibacteria	Vicinamibacterales	uncultured
ASV1745	24	24	0	0	0	0	0	0	0	0	0	0	0	0	Bacteria	Acidobacteriota	Blastocatellia	Unassigned	Unassigned Flavobacteriales
ASV1746	26	26	0	0	0	0	0	0	0	0	0	0	0	0	Bacteria	Bacteroidota	Bacteroidia	Flavobacteriales	NS4_marine_group
ASV1747	22	22	0	0	0	0	0	0	0	0	0	0	0	0	Bacteria	Firmicutes	Bacilli	Bacillales	Bacillus
ASV1748	26	3	9	0	0	9	0	0	5	0	0	0	0	0	Bacteria	Firmicutes	Clostridia	Christensenellales	Christensenellaceae_R-7_group
ASV1749	21	21	0	0	0	0	0	0	0	0	0	0	0	0	Bacteria	Bacteroidota	Bacteroidia	Flavobacteriales	NS2b_marine_group
ASV1750	26	26	0	0	0	0	0	0	0	0	0	0	0	0	Bacteria	Actinobacteriota	Actinobacteria	Micrococcales	Unassigned Unassigned
ASV1751	25	0	25	0	0	0	0	0	0	0	0	0	0	0	Bacteria	Chloroflexi	Anaerolineae	Unassigned	Unassigned Sphingobacteriales
ASV1752	24	0	24	0	0	0	0	0	0	0	0	0	0	0	Bacteria	Bacteroidota	Bacteroidia	Sphingobacteriales	AKYH767
ASV1753	24	0	24	0	0	0	0	0	0	0	0	0	0	0	Bacteria	Proteobacteria	Gammaproteobacteria	Steroidobacterales	uncultured
ASV1754	26	0	26	0	0	0	0	0	0	0	0	0	0	0	Bacteria	Proteobacteria	Alphaproteobacteria	Rhodospirillales	uncultured
ASV1755	22	0	22	0	0	0	0	0	0	0	0	0	0	0	Bacteria	Verrucomicrobiota	Chlamydiae	Chlamydiales	Unassigned Unassigned
ASV1756	24	0	24	0	0	0	0	0	0	0	0	0	0	0	Bacteria	Bacteroidota	Bacteroidia	Unassigned	Unassigned Unassigned
ASV1757	25	0	25	0	0	0	0	0	0	0	0	0	0	0	Bacteria	Unassigned	Bacteria	Unassigned	Unassigned Unassigned
ASV1758	22	0	22	0	0	0	0	0	0	0	0	0	0	0	Bacteria	Unassigned	Bacteria	Unassigned	Unassigned Subgroup_7
ASV1759	23	0	23	0	0	0	0	0	0	0	0	0	0	0	Bacteria	Acidobacteriota	Holophagae	Subgroup_7	Subgroup_7
ASV1760	23	0	13	10	0	0	0	0	0	0	0	0	0	0	Bacteria	Bacteroidota	Bacteroidia	Sphingobacteriales	KD3-93
ASV1761	23	0	23	0	0	0	0	0	0	0	0	0	0	0	Bacteria	Proteobacteria	Gammaproteobacteria	Burkholderiales	Unassigned Cytophagales
ASV1762	25	0	25	0	0	0	0	0	0	0	0	0	0	0	Bacteria	Bacteroidota	Bacteroidia	Cytophagales	Unassigned Corynebacteriales
ASV1763	18	0	18	0	0	0	0	0	0	0	0	0	0	0	Bacteria	Actinobacteriota	Actinobacteria	Corynebacteriales	Mycobacterium
ASV1764	22	0	22	0	0	0	0	0	0	0	0	0	0	0	Bacteria	Firmicutes	Bacilli	Erysipelotrichales	Holdemanella
ASV1765	19	0	0	19	0	0	0	0	0	0	0	0	0	0	Bacteria	Firmicutes	Bacilli	Bacillales	Unassigned Babeliales
ASV1766	20	0	0	20	0	0	0	0	0	0	0	0	0	0	Bacteria	Dependentiae	Babeliae	Babeliales	Vermiphilaceae
ASV1767	21	0	0	21	0	0	0	0	0	0	0	0	0	0	Bacteria	Bacteroidota	Bacteroidia	Cytophagales	Unassigned Lachnospirales
ASV1768	23	0	0	23	0	0	0	0	0	0	0	0	0	0	Bacteria	Firmicutes	Clostridia	Lachnospirales	Unassigned Synechococcales
ASV1769	23	0	0	18	0	0	0	5	0	0	0	0	0	0	Bacteria	Cyanobacteria	Cyanobacteriia	Synechococcales	Cyanobium_PCC-6307
ASV1770	26	0	0	26	0	0	0	0	0	0	0	0	0	0	Bacteria	Actinobacteriota	Actinobacteria	Corynebacteriales	Mycobacterium
ASV1771	24	0	0	0	24	0	0	0	0	0	0	0	0	0	Bacteria	Myxococcota	Polyangia	Polyangiales	Pajaroellobacter
ASV1772	22	0	0	0	22	0	0	0	0	0	0	0	0	0	Bacteria	Proteobacteria	Gammaproteobacteria	Burkholderiales	Limnobacter
ASV1773	24	0	0	0	24	0	0	0	0	0	0	0	0	0	Bacteria	Proteobacteria	Gammaproteobacteria	Burkholderiales	Unassigned Cytophagales
ASV1774	24	0	0	0	24	0	0	0	0	0	0	0	0	0	Bacteria	Bacteroidota	Bacteroidia	Cytophagales	Chryseolinea
ASV1775	26	0	0	0	26	0	0	0	0	0	0	0	0	0	Bacteria	Bacteroidota	Bacteroidia	Chitinophagales	Edaphobaculum
ASV1776	23	0	0	0	23	0	0	0	0	0	0	0	0	0	Bacteria	Acidobacteriota	Blastocatellia	Pyrinomonadales	RB41
ASV1777	19	0	0	0	19	0	0	0	0	0	0	0	0	0	Bacteria	Proteobacteria	Alphaproteobacteria	Rhizobiales	Unassigned Clostridiales
ASV1778	21	0	0	0	21	0	0	0	0	0	0	0	0	0	Bacteria	Firmicutes	Clostridia	Clostridiales	Clostridium_sensu_stricto_1
ASV1779	22	0	0	0	0	22	0	0	0	0	0	0	0	0	Bacteria	Verrucomicrobiota	Chlamydiae	Chlamydiales	cvE6
ASV1780	25	0	0	0	0	25	0	0	0	0	0	0	0	0	Bacteria	Proteobacteria	Alphaproteobacteria	Sphingomonadales	Sphingomonas
ASV1781	21	0	0	0	0	21	0	0	0	0	0	0	0	0	Bacteria	Firmicutes	Clostridia	Clostridiales	Unassigned Clostridia_UCG-014
ASV1782	21	0	0	0	0	21	0	0	0	0	0	0	0	0	Bacteria	Firmicutes	Clostridia	Clostridia_UCG-014	Clostridia_UCG-014
ASV1783	24	0	0	0	0	24	0	0	0	0	0	0	0	0	Bacteria	Planctomycetota	Planctomycetes	Gemmatales	Gemmata
ASV1784	25	0	0	0	0	13	8	0	4	0	0	0	0	0	Bacteria	Proteobacteria	Alphaproteobacteria	Puniceispirillales	SAR116_clade
ASV1785	21	0	0	0	0	21	0	0	0	0	0	0	0	0	Bacteria	Firmicutes	Bacilli	Bacillales	Bacillus
ASV1786	23	0	0	0	0	23	0	0	0	0	0	0	0	0	Bacteria	Actinobacteriota	Actinobacteria	Corynebacteriales	Williamsia
ASV1787	24	0	0	0	0	24	0	0	0	0	0	0	0	0	Bacteria	Firmicutes	Clostridia	Clostridiales	Clostridium_sensu_stricto_1
ASV1788	28	0	0	0	0	0	28	0	0	0	0	0	0	0	Bacteria	Bacteroidota	Bacteroidia	Flavobacteriales	NS5_marine_group
ASV1789	26	0	0	0	0	0	26	0	0	0	0	0	0	0	Bacteria	Proteobacteria	Alphaproteobacteria	Rhizobiales	Ahrensia
ASV1790	27	0	0	0	0	0	27	0	0	0	0	0	0	0	Bacteria	Actinobacteriota	Actinobacteria	Frankiales	hgcI_clade
ASV1791	28	0	0	0	0	0	28	0	0	0	0	0	0	0	Bacteria	Firmicutes	Clostridia	Lachnospirales	Unassigned Caedibacterales
ASV1792	26	0	0	0	0	0	26	0	0	0	0	0	0	0	Bacteria	Proteobacteria	Alphaproteobacteria	Caedibacterales	Caedibacter
ASV1793	25	0	0	0	0	0	0	25	0	0	0	0	0	0	Bacteria	Proteobacteria	Gammaproteobacteria	Pseudomonadales	Pseudomonas
ASV1794	22	0	0	0	0	0	0	22	0	0	0	0	0	0	Bacteria	Verrucomicrobiota	Verrucomicrobiae	Verrucomicrobiales	Akkermansia
ASV1795	26	0	0	0	0	0	0	26	0	0	0	0	0	0	Bacteria	Actinobacteriota	Actinobacteria	Corynebacteriales	Nocardia
ASV1796	25	0	0	0	0	0	0	0	0	25	0	0	0	0	Bacteria	Unassigned	Bacteria	Unassigned	Unassigned Myxococcales
ASV1797	27	0	0	0	0	0	0	0	0	27	0	0	0	0	Bacteria	Myxococcota	Myxococcia	Myxococcales	Anaeromyxobacter
ASV1798	19	0	13	0	0	0	0	0	0	6	0	0	0	0	Bacteria	Patescibacteria	Unassigned	Bacteria	Unassigned Caulobacterales
ASV1799	27	0	0	0	0	0	0	0	0	27	0	0	0	0	Bacteria	Proteobacteria	Alphaproteobacteria	Caulobacterales	Hirschia
ASV1800	25	0	0	0	0	0	0	0	0	25	0	0	0	0	Bacteria	Planctomycetota	Planctomycetes	Gemmatales	Gemmata
ASV1801	18	0	0	0	0	0	0	0	0	0	18	0	0	0	Bacteria	Proteobacteria	Gammaproteobacteria	SAR86_clade	SAR86_clade
ASV1802	18	0	0	0	0	0	0	0	0	0	18	0	0	0	Bacteria	Acidobacteriota	Acidobacteriae	Solibacterales	Candidatus_Solibacter
ASV1803	18	0	0	0	6	0	0	0	0	0	12	0	0	0	Bacteria	Bacteroidota	Bacteroidia	Flavobacteriales	NS9_marine_group
ASV1804	20	0	0	0	0	0	0	0	0	0	20	0	0	0	Bacteria	Proteobacteria	Alphaproteobacteria	SAR11_clade	Clade_Ib
ASV1805	18	0	0	0	0	0	0	0	0	0	0	18	0	0	Bacteria	Firmicutes	Clostridia	Oscillospirales	Caproiciproducens
ASV1806	17	0	0	0	0	0	0	0	0	0	0	17	0	0	Bacteria	Firmicutes	Bacilli	Bacillales	Bacillus
ASV1807	16	0	7	0	0	0	0	0	0	0	0	9	0	0	Bacteria	Verrucomicrobiota	Verrucomicrobiae	Opitutales	Lentimonas
ASV1808	23	0	0	0	0	0	0	0	0	0	0	0	23	0	Bacteria	Firmicutes	Clostridia	Lachnospirales	Unassigned Sva0485
ASV1809	22	0	0	0	0	0	0	0	0	0	0	0	22	0	Bacteria	Sva0485	Sva0485	Sva0485	Sva0485
ASV1810	26	0	0	0	0	0	0	0	0	0	0	0	26	0	Bacteria	Firmicutes	Negativicutes	Veillonellales-Selenomonadales	Unassigned Gemmatales
ASV1811	20	0	0	0	0	0	0	0	0	0	0	0	20	0	Bacteria	Planctomycetota	Planctomycetes	Gemmatales	uncultured
ASV1812	20	0	0	0	0	0	0	0	0	0	0	0	11	9	Bacteria	Actinobacteriota	Actinobacteria	Corynebacteriales	Corynebacterium
ASV1813	21	0	0	0	0	0	0	0	0	0	0	0	21	0	Bacteria	Bacteroidota	Bacteroidia	Bacteroidales	Muribaculaceae
ASV1814	21	0	0	0	0	0	0	0	0	0	0	0	21	0	Bacteria	Proteobacteria	Alphaproteobacteria	Rhizobiales	Rhodopseudomonas
ASV1815	24	0	0	0	0	0	0	0	0	0	0	0	24	0	Bacteria	Firmicutes	Bacilli	Bacillales	Bacillus
ASV1816	25	0	0	0	0	0	0	0	0	0	0	0	25	0	Bacteria	Firmicutes	Clostridia	Oscillospirales	Incertae_Sedis
ASV1817	23	0	0	0	0	18	0	0	0	0	0	0	5	0	Bacteria	Actinobacteriota	Actinobacteria	Frankiales	hgcI_clade
ASV1818	19	0	0	0	0	0	0	0	0	0	0	0	0	19	Bacteria	Bacteroidota	Bacteroidia	Bacteroidales	Prevotella
ASV1819	20	20	0	0	0	0	0	0	0	0	0	0	0	0	Bacteria	Proteobacteria	Gammaproteobacteria	Burkholderiales	SC-I-84
ASV1820	24	24	0	0	0	0	0	0	0	0	0	0	0	0	Bacteria	Proteobacteria	Alphaproteobacteria	Sphingomonadales	Altererythrobacter
ASV1821	20	20	0	0	0	0	0	0	0	0	0	0	0	0	Bacteria	Firmicutes	Clostridia	Clostridia	Unassigned Burkholderiaceae
ASV1822	23	23	0	0	0	0	0	0	0	0	0	0	0	0	Bacteria	Proteobacteria	Gammaproteobacteria	Burkholderiales	Methylotenera
ASV1823	20	20	0	0	0	0	0	0	0	0	0	0	0	0	Bacteria	Acidobacteriota	Blastocatellia	Pyrinomonadales	RB41
ASV1824	25	25	0	0	0	0	0	0	0	0	0	0	0	0	Bacteria	Verrucomicrobiota	Verrucomicrobiae	Chthoniobacterales	Candidatus_Udaeobacter
ASV1825	19	19	0	0	0	0	0	0	0	0	0	0	0	0	Bacteria	Firmicutes	Clostridia	Lachnospirales	Dorea
ASV1826	22	12	10	0	0	0	0	0	0	0	0	0	0	0	Bacteria	Planctomycetota	Phycisphaerae	Phycisphaerales	SM1A02
ASV1827	23	23	0	0	0	0	0	0	0	0	0	0	0	0	Bacteria	Proteobacteria	Alphaproteobacteria	Puniceispirillales	SAR116_clade
ASV1828	20	20	0	0	0	0	0	0	0	0	0	0	0	0	Bacteria	Proteobacteria	Gammaproteobacteria	Pseudomonadales	Pseudomonas
ASV1829	23	23	0	0	0	0	0	0	0	0	0	0	0	0	Bacteria	Firmicutes	Clostridia	Lachnospirales	Unassigned Unassigned
ASV1830	22	0	22	0	0	0	0	0	0	0	0	0	0	0	Bacteria	Chloroflexi	Anaerolineae	Unassigned	Unassigned Fimbriimonadales
ASV1831	24	0	24	0	0	0	0	0	0	0	0	0	0	0	Bacteria	Armatimonadota	Fimbriimonadia	Fimbriimonadales	Fimbriimonadaceae
ASV1832	24	0	24	0	0	0	0	0	0	0	0	0	0	0	Bacteria	Proteobacteria	Alphaproteobacteria	Caulobacterales	Hirschia
ASV1833	23	0	23	0	0	0	0	0	0	0	0	0	0	0	Bacteria	Bacteroidota	Bacteroidia	Chitinophagales	uncultured
ASV1834	22	0	22	0	0	0	0	0	0	0	0	0	0	0	Bacteria	Chloroflexi	Anaerolineae	Anaerolineales	Anaerolinea
ASV1835	21	0	21	0	0	0	0	0	0	0	0	0	0	0	Bacteria	Planctomycetota	Planctomycetes	Pirellulales	Pirellula
ASV1836	24	0	24	0	0	0	0	0	0	0	0	0	0	0	Bacteria	Planctomycetota	Planctomycetes	Gemmatales	Zavarzinella
ASV1837	22	0	22	0	0	0	0	0	0	0	0	0	0	0	Bacteria	Chloroflexi	Anaerolineae	SBR1031	SBR1031
ASV1838	24	0	24	0	0	0	0	0	0	0	0	0	0	0	Bacteria	Proteobacteria	Alphaproteobacteria	Sphingomonadales	Unassigned Unassigned
ASV1839	24	0	24	0	0	0	0	0	0	0	0	0	0	0	Bacteria	Unassigned	Bacteria	Unassigned	Unassigned Cytophagales
ASV1840	26	0	26	0	0	0	0	0	0	0	0	0	0	0	Bacteria	Bacteroidota	Bacteroidia	Cytophagales	uncultured
ASV1841	24	0	24	0	0	0	0	0	0	0	0	0	0	0	Bacteria	Acidobacteriota	Holophagae	Subgroup_7	Subgroup_7
ASV1842	21	0	21	0	0	0	0	0	0	0	0	0	0	0	Bacteria	Proteobacteria	Gammaproteobacteria	Salinisphaerales	Polycyclovorans
ASV1843	21	0	21	0	0	0	0	0	0	0	0	0	0	0	Bacteria	Nitrospirota	Nitrospiria	Nitrospirales	Nitrospira
ASV1844	24	0	24	0	0	0	0	0	0	0	0	0	0	0	Bacteria	Firmicutes	Clostridia	Clostridiales	Clostridium_sensu_stricto_12
ASV1845	22	0	22	0	0	0	0	0	0	0	0	0	0	0	Bacteria	Bacteroidota	Bacteroidia	Sphingobacteriales	AKYH767
ASV1846	22	0	22	0	0	0	0	0	0	0	0	0	0	0	Bacteria	Proteobacteria	Gammaproteobacteria	Pseudomonadales	Unassigned Bdellovibrionales
ASV1847	22	0	0	22	0	0	0	0	0	0	0	0	0	0	Bacteria	Bdellovibrionota	Bdellovibrionia	Bdellovibrionales	Bdellovibrio
ASV1848	21	0	0	21	0	0	0	0	0	0	0	0	0	0	Bacteria	Proteobacteria	Gammaproteobacteria	Pseudomonadales	Pseudomonas
ASV1849	20	0	0	20	0	0	0	0	0	0	0	0	0	0	Bacteria	Unassigned	Bacteria	Unassigned	Unassigned Caulobacterales
ASV1850	21	0	0	21	0	0	0	0	0	0	0	0	0	0	Bacteria	Proteobacteria	Alphaproteobacteria	Caulobacterales	Brevundimonas
ASV1851	20	0	0	20	0	0	0	0	0	0	0	0	0	0	Bacteria	Actinobacteriota	Actinobacteria	Corynebacteriales	Corynebacterium
ASV1852	19	0	0	19	0	0	0	0	0	0	0	0	0	0	Bacteria	Bacteroidota	Bacteroidia	Cytophagales	Sporocytophaga
ASV1853	23	0	0	18	5	0	0	0	0	0	0	0	0	0	Bacteria	Firmicutes	Clostridia	Oscillospirales	[Eubacterium]_siraeum_group
ASV1854	24	0	0	24	0	0	0	0	0	0	0	0	0	0	Bacteria	Firmicutes	Bacilli	Bacillales	Bacillus
ASV1855	19	0	0	0	19	0	0	0	0	0	0	0	0	0	Bacteria	Firmicutes	Clostridia	Clostridiales	Clostridium_sensu_stricto_10
ASV1856	25	0	0	0	25	0	0	0	0	0	0	0	0	0	Bacteria	Bacteroidota	Bacteroidia	Chitinophagales	uncultured
ASV1857	23	0	0	0	0	23	0	0	0	0	0	0	0	0	Bacteria	Proteobacteria	Gammaproteobacteria	Burkholderiales	Unassigned Bacteroidales
ASV1858	23	0	0	0	0	23	0	0	0	0	0	0	0	0	Bacteria	Bacteroidota	Bacteroidia	Bacteroidales	Bacteroides
ASV1859	20	0	0	0	0	20	0	0	0	0	0	0	0	0	Bacteria	Proteobacteria	Alphaproteobacteria	Rhizobiales	Unassigned P9X2b3D02
ASV1860	23	0	0	0	0	23	0	0	0	0	0	0	0	0	Bacteria	Nitrospinota	P9X2b3D02	P9X2b3D02	P9X2b3D02
ASV1861	22	0	0	0	0	22	0	0	0	0	0	0	0	0	Bacteria	Proteobacteria	Alphaproteobacteria	Rhodobacterales	Unassigned Cytophagales
ASV1862	26	0	0	0	0	0	26	0	0	0	0	0	0	0	Bacteria	Bacteroidota	Bacteroidia	Cytophagales	Hymenobacter
ASV1863	26	0	0	0	0	0	26	0	0	0	0	0	0	0	Bacteria	Proteobacteria	Alphaproteobacteria	Acetobacterales	Unassigned Rhizobiaceae
ASV1864	27	0	0	0	0	0	27	0	0	0	0	0	0	0	Bacteria	Proteobacteria	Alphaproteobacteria	Rhizobiales	Microvirga
ASV1865	27	0	0	0	0	0	27	0	0	0	0	0	0	0	Bacteria	Planctomycetota	Planctomycetes	Gemmatales	uncultured
ASV1866	27	0	0	0	0	0	27	0	0	0	0	0	0	0	Bacteria	Firmicutes	Clostridia	Oscillospirales	Colidextribacter
ASV1867	25	0	0	0	0	0	0	25	0	0	0	0	0	0	Bacteria	Chloroflexi	Anaerolineae	Caldilineales	uncultured
ASV1868	20	0	0	0	0	0	0	20	0	0	0	0	0	0	Bacteria	Proteobacteria	Alphaproteobacteria	Caulobacterales	Asticcacaulis
ASV1869	20	0	0	0	0	0	0	20	0	0	0	0	0	0	Bacteria	Bacteroidota	Bacteroidia	Flavobacteriales	Unassigned Legionellales
ASV1870	24	0	0	0	0	0	0	24	0	0	0	0	0	0	Bacteria	Proteobacteria	Gammaproteobacteria	Legionellales	Legionella
ASV1871	21	0	0	0	0	0	0	21	0	0	0	0	0	0	Bacteria	Firmicutes	Bacilli	Bacillales	Geobacillus
ASV1872	21	0	0	0	0	0	0	21	0	0	0	0	0	0	Bacteria	Firmicutes	Clostridia	Lachnospirales	[Ruminococcus]_gauvreauii_group
ASV1873	21	0	0	0	0	0	0	21	0	0	0	0	0	0	Bacteria	Firmicutes	Clostridia	Oscillospirales	Subdoligranulum
ASV1874	24	0	0	0	0	0	0	24	0	0	0	0	0	0	Bacteria	Actinobacteriota	Actinobacteria	Micrococcales	Unassigned Exiguobacterales
ASV1875	27	0	0	0	0	0	0	0	27	0	0	0	0	0	Bacteria	Firmicutes	Bacilli	Exiguobacterales	Exiguobacterium
ASV1876	24	0	0	0	0	0	0	0	0	24	0	0	0	0	Bacteria	Proteobacteria	Gammaproteobacteria	Burkholderiales	uncultured
ASV1877	26	0	0	0	0	0	0	0	0	26	0	0	0	0	Bacteria	Bacteroidota	Bacteroidia	Chitinophagales	Edaphobaculum
ASV1878	25	0	0	0	0	0	0	0	0	25	0	0	0	0	Bacteria	Planctomycetota	Planctomycetes	Pirellulales	Pirellula
ASV1879	25	0	0	0	0	0	0	0	0	25	0	0	0	0	Bacteria	Planctomycetota	Planctomycetes	Planctomycetales	SH-PL14
ASV1880	23	15	0	0	0	0	0	0	0	8	0	0	0	0	Bacteria	Dependentiae	Babeliae	Babeliales	Unassigned Flavobacteriales
ASV1881	23	0	0	0	0	12	0	0	0	11	0	0	0	0	Bacteria	Bacteroidota	Bacteroidia	Flavobacteriales	NS2b_marine_group
ASV1882	24	0	0	0	0	0	0	0	0	24	0	0	0	0	Bacteria	Firmicutes	Clostridia	Clostridiales	Clostridium_sensu_stricto_1
ASV1883	24	15	0	0	0	0	0	0	0	9	0	0	0	0	Bacteria	Acidobacteriota	Blastocatellia	Blastocatellales	Blastocatella
ASV1884	23	0	0	0	0	0	0	11	0	12	0	0	0	0	Bacteria	Proteobacteria	Alphaproteobacteria	Rhizobiales	Hyphomicrobium
ASV1885	16	0	0	0	0	0	0	0	0	0	16	0	0	0	Bacteria	Chloroflexi	Anaerolineae	SBR1031	A4b
ASV1886	19	0	0	0	0	0	0	0	0	0	19	0	0	0	Bacteria	Firmicutes	Bacilli	Paenibacillales	Paenibacillus
ASV1887	20	0	0	0	0	0	0	0	0	0	20	0	0	0	Bacteria	Proteobacteria	Gammaproteobacteria	Burkholderiales	Lautropia
ASV1888	21	0	0	0	0	0	0	0	0	0	21	0	0	0	Bacteria	Proteobacteria	Alphaproteobacteria	Acetobacterales	Unassigned Synechococcales
ASV1889	21	0	0	0	0	0	0	0	0	0	21	0	0	0	Bacteria	Cyanobacteria	Cyanobacteriia	Synechococcales	Prochlorococcus_MIT9313
ASV1890	20	0	0	0	0	0	0	0	0	0	20	0	0	0	Bacteria	Myxococcota	Myxococcia	Myxococcales	Cystobacter
ASV1891	19	0	0	0	0	0	0	0	0	0	19	0	0	0	Bacteria	Proteobacteria	Alphaproteobacteria	SAR11_clade	Unassigned Microtrichales
ASV1892	21	0	0	0	0	0	0	0	0	0	0	21	0	0	Bacteria	Actinobacteriota	Acidimicrobiia	Microtrichales	Unassigned Oscillospirales
ASV1893	18	0	0	0	0	0	0	0	0	0	0	18	0	0	Bacteria	Firmicutes	Clostridia	Oscillospirales	Oscillibacter
ASV1894	18	0	0	0	0	0	0	0	0	0	0	18	0	0	Bacteria	Firmicutes	Clostridia	Peptostreptococcales-Tissierellales	Paramaledivibacter
ASV1895	16	0	0	0	0	0	0	0	0	0	0	16	0	0	Bacteria	Myxococcota	Myxococcia	Myxococcales	Unassigned Microtrichales
ASV1896	15	0	0	0	0	0	0	0	0	0	0	0	15	0	Bacteria	Actinobacteriota	Acidimicrobiia	Microtrichales	Sva0996_marine_group
ASV1897	24	0	0	0	0	0	0	0	0	0	0	0	24	0	Bacteria	Acidobacteriota	Acidobacteriae	Bryobacterales	Bryobacter
ASV1898	21	0	0	0	0	0	0	0	0	0	0	0	21	0	Bacteria	Proteobacteria	Gammaproteobacteria	Unassigned	Unassigned Pyrinomonadales
ASV1899	22	0	0	0	0	0	0	0	9	0	0	0	13	0	Bacteria	Acidobacteriota	Blastocatellia	Pyrinomonadales	RB41
ASV1900	22	0	0	0	0	0	0	0	0	0	0	0	22	0	Bacteria	Proteobacteria	Alphaproteobacteria	Sphingomonadales	Sphingobium
ASV1901	23	0	0	0	0	0	0	0	0	0	0	0	23	0	Bacteria	Proteobacteria	Alphaproteobacteria	Rhizobiales	Amb-16S-1323
ASV1902	21	0	0	0	0	0	0	0	0	0	0	0	21	0	Bacteria	Firmicutes	Bacilli	Staphylococcales	Staphylococcus
ASV1903	17	0	0	0	0	0	0	0	0	0	0	0	0	17	Bacteria	Actinobacteriota	Actinobacteria	Corynebacteriales	Gordonia
ASV1904	22	0	0	0	0	0	0	0	0	0	0	0	0	22	Bacteria	Bacteroidota	Bacteroidia	Flavobacteriales	Chryseobacterium
ASV1905	14	0	0	0	0	0	0	0	0	0	0	0	0	14	Bacteria	Proteobacteria	Gammaproteobacteria	Coxiellales	Coxiella
ASV1906	20	0	0	0	0	0	0	0	5	0	0	0	0	15	Bacteria	Bacteroidota	Bacteroidia	Flavobacteriales	NS9_marine_group
ASV1907	18	0	0	0	0	0	0	0	0	0	0	0	0	18	Bacteria	Acidobacteriota	Vicinamibacteria	Vicinamibacterales	uncultured
ASV1908	22	0	0	18	0	0	0	0	0	0	0	0	0	4	Bacteria	Actinobacteriota	Actinobacteria	Micrococcales	Rothia
ASV1909	23	23	0	0	0	0	0	0	0	0	0	0	0	0	Bacteria	Firmicutes	Desulfotomaculia	Desulfotomaculales	Desulfotomaculum
ASV1910	19	19	0	0	0	0	0	0	0	0	0	0	0	0	Bacteria	Firmicutes	Desulfotomaculia	Desulfotomaculales	uncultured
ASV1911	20	20	0	0	0	0	0	0	0	0	0	0	0	0	Bacteria	Proteobacteria	Alphaproteobacteria	Rhizobiales	Unassigned Pirellulales
ASV1912	20	20	0	0	0	0	0	0	0	0	0	0	0	0	Bacteria	Planctomycetota	Planctomycetes	Pirellulales	Pirellula
ASV1913	22	22	0	0	0	0	0	0	0	0	0	0	0	0	Bacteria	Proteobacteria	Alphaproteobacteria	Rhizobiales	uncultured
ASV1914	19	19	0	0	0	0	0	0	0	0	0	0	0	0	Bacteria	Firmicutes	Clostridia	Lachnospirales	Unassigned Unassigned
ASV1915	21	21	0	0	0	0	0	0	0	0	0	0	0	0	Bacteria	Unassigned	Bacteria	Unassigned	Unassigned Gemmatales
ASV1916	21	21	0	0	0	0	0	0	0	0	0	0	0	0	Bacteria	Planctomycetota	Planctomycetes	Gemmatales	Zavarzinella
ASV1917	20	20	0	0	0	0	0	0	0	0	0	0	0	0	Bacteria	Firmicutes	Bacilli	Bacillales	Bacillus
ASV1918	20	20	0	0	0	0	0	0	0	0	0	0	0	0	Bacteria	Firmicutes	Bacilli	Bacillales	Unassigned Burkholderiaceae
ASV1919	20	0	20	0	0	0	0	0	0	0	0	0	0	0	Bacteria	Proteobacteria	Gammaproteobacteria	Burkholderiales	Caenimonas
ASV1920	22	0	22	0	0	0	0	0	0	0	0	0	0	0	Bacteria	Unassigned	Bacteria	Unassigned	Unassigned Xanthomonadales
ASV1921	22	0	22	0	0	0	0	0	0	0	0	0	0	0	Bacteria	Proteobacteria	Gammaproteobacteria	Xanthomonadales	Chujaibacter
ASV1922	19	0	19	0	0	0	0	0	0	0	0	0	0	0	Bacteria	Acidobacteriota	Subgroup_22	Subgroup_22	Subgroup_22
ASV1923	22	0	22	0	0	0	0	0	0	0	0	0	0	0	Bacteria	Firmicutes	Clostridia	Lachnospirales	Blautia
ASV1924	24	0	24	0	0	0	0	0	0	0	0	0	0	0	Bacteria	Proteobacteria	Alphaproteobacteria	Acetobacterales	Roseomonas
ASV1925	20	0	20	0	0	0	0	0	0	0	0	0	0	0	Bacteria	Bacteroidota	Bacteroidia	Chitinophagales	Segetibacter
ASV1926	21	0	21	0	0	0	0	0	0	0	0	0	0	0	Bacteria	Proteobacteria	Alphaproteobacteria	Rhizobiales	Unassigned Xanthomonadales
ASV1927	24	0	24	0	0	0	0	0	0	0	0	0	0	0	Bacteria	Proteobacteria	Gammaproteobacteria	Xanthomonadales	uncultured
ASV1928	20	0	20	0	0	0	0	0	0	0	0	0	0	0	Bacteria	Proteobacteria	Alphaproteobacteria	Reyranellales	Reyranella
ASV1929	19	0	19	0	0	0	0	0	0	0	0	0	0	0	Bacteria	Proteobacteria	Gammaproteobacteria	Burkholderiales	MND1
ASV1930	20	0	20	0	0	0	0	0	0	0	0	0	0	0	Bacteria	Proteobacteria	Alphaproteobacteria	Rhizobiales	Hyphomicrobium
ASV1931	22	0	22	0	0	0	0	0	0	0	0	0	0	0	Bacteria	Verrucomicrobiota	Verrucomicrobiae	Opitutales	Lacunisphaera
ASV1932	20	0	20	0	0	0	0	0	0	0	0	0	0	0	Bacteria	Verrucomicrobiota	Verrucomicrobiae	Chthoniobacterales	Terrimicrobium
ASV1933	21	0	21	0	0	0	0	0	0	0	0	0	0	0	Bacteria	Bacteroidota	Bacteroidia	Flavobacteriales	Unassigned Rhizobiaceae
ASV1934	21	0	21	0	0	0	0	0	0	0	0	0	0	0	Bacteria	Proteobacteria	Alphaproteobacteria	Rhizobiales	Methylobacterium-Methylorubrum
ASV1935	24	0	24	0	0	0	0	0	0	0	0	0	0	0	Bacteria	Verrucomicrobiota	Verrucomicrobiae	Pedosphaerales	Pedosphaeraceae
ASV1936	24	0	24	0	0	0	0	0	0	0	0	0	0	0	Bacteria	Unassigned	Bacteria	Unassigned	Unassigned Unassigned
ASV1937	19	0	19	0	0	0	0	0	0	0	0	0	0	0	Bacteria	Unassigned	Bacteria	Unassigned	Unassigned Salinisphaerales
ASV1938	22	0	22	0	0	0	0	0	0	0	0	0	0	0	Bacteria	Proteobacteria	Gammaproteobacteria	Salinisphaerales	Polycyclovorans
ASV1939	24	0	24	0	0	0	0	0	0	0	0	0	0	0	Bacteria	Actinobacteriota	Acidimicrobiia	Microtrichales	Unassigned Chloroflexales
ASV1940	22	0	22	0	0	0	0	0	0	0	0	0	0	0	Bacteria	Chloroflexi	Chloroflexia	Chloroflexales	uncultured
ASV1941	18	0	18	0	0	0	0	0	0	0	0	0	0	0	Bacteria	Cyanobacteria	Vampirivibrionia	Vampirovibrionales	Vampirovibrio
ASV1942	24	0	24	0	0	0	0	0	0	0	0	0	0	0	Bacteria	Planctomycetota	Planctomycetes	Planctomycetales	uncultured
ASV1943	24	0	24	0	0	0	0	0	0	0	0	0	0	0	Bacteria	Proteobacteria	Gammaproteobacteria	Enterobacterales	Unassigned Burkholderiaceae
ASV1944	18	0	18	0	0	0	0	0	0	0	0	0	0	0	Bacteria	Proteobacteria	Gammaproteobacteria	Burkholderiales	Unassigned Burkholderiaceae
ASV1945	22	0	22	0	0	0	0	0	0	0	0	0	0	0	Bacteria	Proteobacteria	Gammaproteobacteria	Burkholderiales	Unassigned Micrococcales
ASV1946	22	0	22	0	0	0	0	0	0	0	0	0	0	0	Bacteria	Actinobacteriota	Actinobacteria	Micrococcales	Unassigned mle1-27
ASV1947	24	0	0	24	0	0	0	0	0	0	0	0	0	0	Bacteria	Myxococcota	Polyangia	mle1-27	mle1-27
ASV1948	24	0	0	24	0	0	0	0	0	0	0	0	0	0	Bacteria	Planctomycetota	Planctomycetes	Planctomycetales	uncultured
ASV1949	23	0	0	23	0	0	0	0	0	0	0	0	0	0	Bacteria	Unassigned	Bacteria	Unassigned	Unassigned Rhizobiaceae
ASV1950	23	0	0	23	0	0	0	0	0	0	0	0	0	0	Bacteria	Proteobacteria	Alphaproteobacteria	Rhizobiales	uncultured
ASV1951	24	0	0	24	0	0	0	0	0	0	0	0	0	0	Bacteria	Actinobacteriota	Thermoleophilia	Solirubrobacterales	67-14
ASV1952	22	0	0	7	0	0	15	0	0	0	0	0	0	0	Bacteria	Proteobacteria	Alphaproteobacteria	Rhizobiales	Unassigned Solirubrobacterales
ASV1953	24	0	0	0	24	0	0	0	0	0	0	0	0	0	Bacteria	Actinobacteriota	Thermoleophilia	Solirubrobacterales	67-14
ASV1954	23	0	0	0	23	0	0	0	0	0	0	0	0	0	Bacteria	Proteobacteria	Gammaproteobacteria	Pseudomonadales	Pseudomonas
ASV1955	21	0	0	0	21	0	0	0	0	0	0	0	0	0	Bacteria	Proteobacteria	Alphaproteobacteria	Rhizobiales	Unassigned Gemmatales
ASV1956	22	0	0	0	22	0	0	0	0	0	0	0	0	0	Bacteria	Planctomycetota	Planctomycetes	Gemmatales	Fimbriiglobus
ASV1957	21	0	0	0	21	0	0	0	0	0	0	0	0	0	Bacteria	Actinobacteriota	Actinobacteria	Micromonosporales	Catelliglobosispora
ASV1958	24	0	0	0	24	0	0	0	0	0	0	0	0	0	Bacteria	Acidobacteriota	Blastocatellia	Blastocatellales	Unassigned Chitinophagales
ASV1959	23	0	0	0	23	0	0	0	0	0	0	0	0	0	Bacteria	Bacteroidota	Bacteroidia	Chitinophagales	Terrimonas
ASV1960	16	0	0	0	16	0	0	0	0	0	0	0	0	0	Bacteria	Proteobacteria	Alphaproteobacteria	Rhodobacterales	Unassigned Oscillospirales
ASV1961	25	0	0	0	6	0	19	0	0	0	0	0	0	0	Bacteria	Firmicutes	Clostridia	Oscillospirales	UCG-002
ASV1962	23	0	0	0	0	23	0	0	0	0	0	0	0	0	Bacteria	Bacteroidota	Kryptonia	Kryptoniales	BSV26
ASV1963	23	0	0	0	0	23	0	0	0	0	0	0	0	0	Bacteria	Myxococcota	Myxococcia	Myxococcales	Cystobacter
ASV1964	24	0	0	0	0	24	0	0	0	0	0	0	0	0	Bacteria	Firmicutes	Clostridia	Oscillospirales	Oscillibacter
ASV1965	20	0	0	0	0	20	0	0	0	0	0	0	0	0	Bacteria	Unassigned	Bacteria	Unassigned	Unassigned Kryptoniales
ASV1966	20	0	0	0	0	20	0	0	0	0	0	0	0	0	Bacteria	Bacteroidota	Kryptonia	Kryptoniales	BSV26
ASV1967	26	0	0	0	0	0	26	0	0	0	0	0	0	0	Bacteria	Proteobacteria	Gammaproteobacteria	Steroidobacterales	Woeseia
ASV1968	24	0	0	0	0	0	24	0	0	0	0	0	0	0	Bacteria	Proteobacteria	Gammaproteobacteria	Alteromonadales	Shewanella
ASV1969	25	0	0	0	0	0	25	0	0	0	0	0	0	0	Bacteria	Cyanobacteria	Cyanobacteriia	Synechococcales	Prochlorococcus_MIT9313
ASV1970	20	0	0	0	0	0	0	20	0	0	0	0	0	0	Bacteria	Acidobacteriota	Vicinamibacteria	Vicinamibacterales	uncultured
ASV1971	21	0	0	0	0	0	0	21	0	0	0	0	0	0	Bacteria	Firmicutes	Bacilli	Bacillales	Bacillus
ASV1972	22	0	0	0	0	0	0	22	0	0	0	0	0	0	Bacteria	Actinobacteriota	Actinobacteria	Propionibacteriales	Nocardioides
ASV1973	21	0	0	0	0	0	0	21	0	0	0	0	0	0	Bacteria	Firmicutes	Clostridia	Lachnospirales	Unassigned Rhizobiaceae
ASV1974	23	0	0	0	0	0	0	23	0	0	0	0	0	0	Bacteria	Proteobacteria	Alphaproteobacteria	Rhizobiales	Unassigned Thiotrichales
ASV1975	19	0	0	0	0	0	0	19	0	0	0	0	0	0	Bacteria	Proteobacteria	Gammaproteobacteria	Thiotrichales	Thiothrix
ASV1976	20	0	0	0	0	0	0	20	0	0	0	0	0	0	Bacteria	Actinobacteriota	Actinobacteria	Corynebacteriales	Mycobacterium
ASV1977	26	0	0	0	0	0	0	0	26	0	0	0	0	0	Bacteria	Proteobacteria	Alphaproteobacteria	Rhizobiales	Mesorhizobium
ASV1978	26	0	0	0	0	0	0	0	26	0	0	0	0	0	Bacteria	Proteobacteria	Alphaproteobacteria	Rhodobacterales	Unassigned Myxococcales
ASV1979	22	0	0	0	0	0	0	0	0	22	0	0	0	0	Bacteria	Myxococcota	Myxococcia	Myxococcales	P3OB-42
ASV1980	20	0	0	0	13	0	0	0	0	7	0	0	0	0	Bacteria	Actinobacteriota	Thermoleophilia	Gaiellales	uncultured
ASV1981	25	0	0	0	0	0	0	0	0	25	0	0	0	0	Bacteria	Planctomycetota	Planctomycetes	Gemmatales	Gemmata
ASV1982	25	0	0	0	0	0	0	0	0	25	0	0	0	0	Bacteria	Proteobacteria	Alphaproteobacteria	SAR11_clade	Clade_Ia
ASV1983	24	0	0	0	12	0	0	0	0	12	0	0	0	0	Bacteria	Acidobacteriota	Blastocatellia	Unassigned	Unassigned Paenibacillales
ASV1984	24	0	0	0	0	0	0	0	0	24	0	0	0	0	Bacteria	Firmicutes	Bacilli	Paenibacillales	Paenibacillus
ASV1985	25	0	0	0	0	0	0	0	0	25	0	0	0	0	Bacteria	Actinobacteriota	Thermoleophilia	Gaiellales	Gaiella
ASV1986	22	0	0	0	0	0	0	18	0	4	0	0	0	0	Bacteria	Acidobacteriota	Vicinamibacteria	Vicinamibacterales	Unassigned Rhizobiaceae
ASV1987	21	0	0	0	8	0	0	0	0	13	0	0	0	0	Bacteria	Proteobacteria	Alphaproteobacteria	Rhizobiales	uncultured
ASV1988	24	0	0	0	0	0	0	0	0	24	0	0	0	0	Bacteria	Proteobacteria	Alphaproteobacteria	Rhizobiales	Pseudorhodoplanes
ASV1989	23	0	0	0	0	0	0	0	0	23	0	0	0	0	Bacteria	Firmicutes	Clostridia	Clostridiales	Clostridium_sensu_stricto_8
ASV1990	17	6	8	0	0	0	0	0	0	3	0	0	0	0	Bacteria	Proteobacteria	Gammaproteobacteria	Alteromonadales	Alteromonas
ASV1991	17	0	0	0	0	0	0	0	0	0	17	0	0	0	Bacteria	Firmicutes	Clostridia	Peptostreptococcales-Tissierellales	Mogibacterium
ASV1992	19	0	0	0	0	0	0	0	0	0	19	0	0	0	Bacteria	Bacteroidota	Bacteroidia	Cytophagales	Hymenobacter
ASV1993	20	0	0	0	0	0	0	0	0	0	20	0	0	0	Bacteria	Actinobacteriota	Actinobacteria	Corynebacteriales	Williamsia
ASV1994	18	0	0	0	0	0	0	0	0	0	18	0	0	0	Bacteria	Firmicutes	Bacilli	Staphylococcales	Unassigned Cytophagales
ASV1995	16	0	0	0	0	0	0	0	0	0	16	0	0	0	Bacteria	Bacteroidota	Bacteroidia	Cytophagales	Marinoscillum
ASV1996	19	0	0	0	0	0	0	0	0	0	19	0	0	0	Bacteria	Planctomycetota	Planctomycetes	Pirellulales	Pir4_lineage
ASV1997	15	0	0	0	0	0	0	0	0	0	15	0	0	0	Bacteria	Proteobacteria	Gammaproteobacteria	SAR86_clade	SAR86_clade
ASV1998	17	0	0	0	0	0	0	14	0	0	3	0	0	0	Bacteria	Proteobacteria	Alphaproteobacteria	Sphingomonadales	Porphyrobacter
[truncated: 3,875 more rows]
