# Supplementary material for: Limited Variation in Bacterial Communities of Scaphoideus titanus (Hemiptera: Cicadellidae) Across European Populations and Different Life Stages
Source: Insects. 2024 Oct 23;15(11):830. doi: 10.3390/insects15110830 (PMC11595099; doi:10.3390/insects15110830)
Supplement: Supplementary file 1 [file insects-15-00830-s001.zip › TableS3.xlsx]

## Sheet: Populations in Europe
Table S3: Alpha diversity analysis, including onserved species, Chao1, Shannon index, and Pielou´s Evenness index in S. titanus from adults across Europe.
Locality	S.obs	S.chao1	S.ACE	se.ACE	data_shannon	data_evenness
Ita1_1	21	21	21	1.9518	0.683285	0.224431
Ita1_2	10	10	10	1.54919	0.510916	0.221888
Ita1_3	11	11	11	1.59545	0.429742	0.179216
Ita1_4	20	20	20	2.19089	0.588553	0.196464
Ita1_5	8	8	8	1.36931	0.118176	0.0568307
Ita1_6	10	10	10	1.44914	0.286098	0.124251
Ita1_7	9	9	9	1.49071	0.303809	0.138269
Ita1_8	403	403	403	9.15757	1.00177	0.16699
Ita1_9	287	287	287	6.93072	0.858808	0.151747
Ita1_10	342	342	342	7.72423	0.809356	0.138712
Cz1_1	51	51	51	3.11228	0.197279	0.0501748
Cz1_2	364	364	364	8.16855	1.43601	0.243509
Cz1_3	781	781	781	13.5842	1.89364	0.284306
Cz1_4	205	205	205	6.26878	0.425463	0.079929
Cz1_5	48	48	48	3	0.520315	0.134407
Cz1_6	40	40	40	2.73861	0.508162	0.137755
Cz1_7	20	20	20	1.78885	0.160495	0.0535746
Cz1_8	898	898	898	14.5838	2.59917	0.382221
Fr1_1	556	556	556	10.2588	2.25826	0.357276
Fr1_2	975	975	975	11.7362	3.53111	0.513061
Fr1_3	433	433	433	8.76957	1.97436	0.325227
Fr1_4	681	681	681	11.7967	2.37939	0.364738
Fr1_5	423	423	423	8.91276	1.89728	0.313736
Fr1_6	587	587	587	10.0325	2.98978	0.468984
Fr1_7	459	459	459	8.99891	2.39014	0.389968
Fr1_8	436	436	436	10.427	1.87527	0.308552
Sr1_1	277	277	277	7.72497	0.78978	0.14043
Sr1_2	202	202	202	6.90279	0.26368	0.0496735
Sr1_3	348	348	348	8.88415	0.774039	0.132265
Sr1_4	247	247	247	7.1993	0.534669	0.0970468
Sr1_5	178	178	178	6.13335	0.421654	0.0813723
Sr1_6	131	131	131	4.69204	0.268307	0.0550351
Sr1_7	342	342	342	8.84251	0.621112	0.106449
Sr2_1	34	34	34	2.35772	0.199615	0.0566066
Sr2_2	123	123	123	5.53628	0.946173	0.19662
Sr2_3	82	82	82	3.50087	0.329701	0.0748178
Sr2_4	94	94	94	3.34696	0.286703	0.0631046
Sr2_6	337	337	337	9.1768	0.792309	0.136134
Sr2_7	46	46	46	3.38796	0.393621	0.10281
Sr2_8	27	27	27	2.01843	0.0648572	0.0196785

## Sheet: Adults and nymphs from France
Table S3: Alpha diversity analysis, including onserved species, Chao1, Shannon index, and Pielou´s Evenness index in S. titanus across life stages.
Stage	S.obs	S.chao1	S.ACE	se.ACE	data_shannon	data_evenness
Fr1_1	563	563	563	9.40787	2.5253	0.398735
Fr1_2	1231	1231	1231	17.5048	3.87576	0.544687
Fr1_3	478	478	478	8.47344	2.06252	0.334302
Fr1_4	380	380	380	7.05971	2.04625	0.344477
Fr1_5	546	546	546	9.10742	2.93471	0.465634
Fr1_6	435	435	435	7.83655	2.33309	0.384026
Fr1_7	649	649	649	9.79324	2.45785	0.379566
Fr1_8	567	567	567	10.435	2.27222	0.358373
Fr1_9	968	968	968	11.6141	3.53637	0.514364
Fr1_10	436	436	436	8.74761	1.99729	0.328629
Fr1_11	691	691	691	11.9906	2.39996	0.36707
Fr1_12	431	431	431	9.15679	1.91073	0.314984
Fr1_13	592	592	592	10.1001	3.01447	0.472227
